# Supplementary material for: Distinct Adipogenic and Fibrogenic Differentiation Capacities of Mesenchymal Stromal Cells from Pancreas and White Adipose Tissue
Source: Int J Mol Sci. 2022 Feb 14;23(4):2108. doi: 10.3390/ijms23042108 (PMC8876166; doi:10.3390/ijms23042108)
Supplement: Supplementary file 1 [file ijms-23-02108-s001.zip]

Archive with 5 entries (5 files):
- Supplementary Table S2A.Exact_Fisher_Test_Top1000_marker genes.xlsx
- Supplementary Table S2B. Secretome_Data_via_HumanProteinAtlas.xlsx
- Supplementary Table S2C. miR_higher_in_PANC_gene_lower_in_PANC.xlsx
- Supplementary Table S2D. miR_lower_in_PANC_gene_higher_in_PANC.xlsx
- Supplementary_Figure S1.pdf
