# Supplementary material for: Distinct Adipogenic and Fibrogenic Differentiation Capacities of Mesenchymal Stromal Cells from Pancreas and White Adipose Tissue
Source: Int J Mol Sci. 2022 Feb 14;23(4):2108. doi: 10.3390/ijms23042108 (PMC8876166; doi:10.3390/ijms23042108)
Supplement: Supplementary file 1 [file ijms-23-02108-s001.zip › Supplementary Table S2A.Exact_Fisher_Test_Top1000_marker genes.xlsx]

## Sheet: Tabelle2
Supplementary Table S2A. 2x2 contingency table of an exact Fisher-test comparing the 1000 most abundant genes in PANC or iWAT MSCs with the top 1000 stellate cell marker genes from mouse-islet scRNAseq, respectively.
PANC MSCs
	Top1000 Marker (scStellate)	Rest Top1000 (scStellate)
Top1000 (MSC)	340	660
Rest Top1000 (MSC)	660	14071
Odds-Ratio: 10.9
P-value: <2.2e-16
iWAT MSCs
	Top1000 Marker (scStellate)	Rest Top1000 (scStellate)
Top1000 (MSC)	323	677
Rest Top1000 (MSC)	677	14054
Odds-Ratio: 9.9
P-value: <3.5e-11
