# Supplementary material for: Distinct Adipogenic and Fibrogenic Differentiation Capacities of Mesenchymal Stromal Cells from Pancreas and White Adipose Tissue
Source: Int J Mol Sci. 2022 Feb 14;23(4):2108. doi: 10.3390/ijms23042108 (PMC8876166; doi:10.3390/ijms23042108)
Supplement: Supplementary file 1 [file ijms-23-02108-s001.zip › Supplementary Table S2B. Secretome_Data_via_HumanProteinAtlas.xlsx]

## Sheet: Tabelle1
Supplementary Table S2B. Results of secretome analysis performed via Human Protein Atlas; sorted by |L2FC|. Genes higher expressed in PANC MSCs are indicated by a grey background.
Gene_symbol	Gene_ID_RNAseq		Secreted to	mean.iWAT_RNASeq [FPKM]	mean.PANC_RNASeq [FPKM]	|L2FC|_RNAseq	pval_RNAseq
LTBP4	ENSMUSG00000040488		Secreted to extracellular matrix	0.0036	3.35485	9.86404	0.00977559
FGF1	ENSMUSG00000036585		Secreted in other tissues	0.075325	8.58117	6.8319	0.00461368
PTN	ENSMUSG00000029838		Secreted to blood	0.13665	14.3161	6.71101	0.011892
CLU	ENSMUSG00000022037		Secreted to blood	0.670875	46.3854	6.11148	0.0382304
CP	ENSMUSG00000003617		Secreted to blood	0.045875	2.02913	5.46701	0.00461227
FMOD	ENSMUSG00000041559		Secreted to extracellular matrix	0.200225	5.81905	4.86109	0.0199931
ADAMTS9	ENSMUSG00000030022		Secreted to extracellular matrix	0.118625	2.72587	4.52224	0.0131357
C1QTNF5	ENSMUSG00000079592		Secreted to blood	0.4492	9.62702	4.42166	0.00323875
PRL	ENSMUSG00000056457		Secreted to blood	167.958	8.39082	4.32314	0.0236497
IL1RL1	ENSMUSG00000026069		Secreted to blood	163.411	8.21375	4.31432	0.00686164
LTBP2	ENSMUSG00000002020		Secreted to extracellular matrix	3.06085	55.4655	4.17959	9.15746e-05
GDF6	ENSMUSG00000051279		Secreted to blood	0.555425	9.97077	4.16604	0.00573301
WNT4	ENSMUSG00000036856		Secreted to extracellular matrix	0.2155	3.53898	4.03757	0.0169066
PRL	ENSMUSG00000079092		Secreted to blood	31.818	1.98235	4.00456	0.0192319
PRL	ENSMUSG00000056457		Secreted to blood	60.6668	3.8354	3.98346	0.0199696
TNFRSF11B	ENSMUSG00000063727		Secreted in other tissues	0.26765	3.9345	3.87776	0.0090607
LTBP2	ENSMUSG00000002020		Secreted to extracellular matrix	0.082975	1.21513	3.87228	0.000251136
PRL	ENSMUSG00000079092		Secreted to blood	16.4047	1.1566	3.82614	0.0356666
TNFSF15	ENSMUSG00000050395		Secreted to blood	0.177975	2.50022	3.81231	0.00498876
THBS2	ENSMUSG00000023885		Secreted to extracellular matrix	1415.03	105.593	3.74424	0.000291011
COL14A1	ENSMUSG00000022371		Secreted to extracellular matrix	0.33635	4.38927	3.70595	0.0112796
IGFBP4	ENSMUSG00000017493		Secreted to blood	7.22785	94.2569	3.70496	0.014093
CRISPLD2	ENSMUSG00000031825		Secreted to blood	0.721925	9.27435	3.68333	0.00464734
FRZB	ENSMUSG00000027004		Secreted in other tissues	0.39015	4.90095	3.65096	0.00665469
RSPO3	ENSMUSG00000019880		Secreted to blood	1.0495	12.9257	3.62247	0.000769592
MMP8	ENSMUSG00000005800		Secreted to extracellular matrix	0.525625	6.10672	3.53829	0.00593551
PRL	ENSMUSG00000079092		Secreted to blood	12.5339	1.08977	3.52373	0.0416841
IL1RL1	ENSMUSG00000026069		Secreted to blood	445.33	39.7867	3.48452	0.0116746
PRL	ENSMUSG00000079092		Secreted to blood	360.191	34.8492	3.36956	0.0209203
PRL	ENSMUSG00000056457		Secreted to blood	15.3916	1.70525	3.17408	0.0285012
LGALS3	ENSMUSG00000050335		Secreted to blood	62.6769	7.08643	3.1448	2.48714e-05
EGFLAM	ENSMUSG00000042961		Secreted - unknown location	0.276175	2.37078	3.1017	6.21278e-06
LTBP2	ENSMUSG00000002020		Secreted to extracellular matrix	1.003	8.04368	3.00353	0.000345853
PRSS23	ENSMUSG00000039405		Secreted to blood	1.56987	12.2049	2.95874	0.000651023
MATN2	ENSMUSG00000022324		Secreted to extracellular matrix	0.905125	6.96455	2.94384	0.00019618
IGF1	ENSMUSG00000020053		Secreted to blood	0.7196	5.30157	2.88115	0.0305237
SFRP2	ENSMUSG00000027996		Secreted in other tissues	92.6602	12.8638	2.84863	0.0226613
SLPI	ENSMUSG00000017002		Secreted to blood	14.1486	2.04467	2.79071	0.0123768
C2	ENSMUSG00000024371		Secreted to blood	0.17395	1.19735	2.7831	0.00380127
IGFBP5	ENSMUSG00000026185		Secreted to blood	19.3466	2.81988	2.77837	0.00114883
KNG1	ENSMUSG00000060459		Secreted to blood	1.09655	7.50052	2.77402	0.000819635
SMOC2	ENSMUSG00000023886		Secreted to extracellular matrix	15.6068	106.451	2.76994	0.000231322
PCSK6	ENSMUSG00000030513		Secreted to extracellular matrix	2.46275	16.2753	2.72434	0.000414423
ADAMTSL3	ENSMUSG00000070469		Secreted in other tissues	0.57265	3.76835	2.71821	0.000102264
SPON1	ENSMUSG00000038156		Secreted to blood	0.4342	2.69285	2.6327	0.000251775
DPT	ENSMUSG00000026574		Secreted to extracellular matrix	41.4954	6.83847	2.60121	0.00709882
PLA2G2E	ENSMUSG00000028751		Secreted - unknown location	23.3566	3.92808	2.57194	0.00369268
MASP1	ENSMUSG00000022887		Secreted to blood	10.1944	1.7244	2.56361	0.0031393
SPARCL1	ENSMUSG00000029309		Secreted in other tissues	5.19778	30.1933	2.53826	0.0115921
EREG	ENSMUSG00000029377		Secreted to blood	3.61932	20.5632	2.50627	0.0298562
COL15A1	ENSMUSG00000028339		Secreted to extracellular matrix	7.02055	39.2518	2.4831	5.49159e-05
CXCL12	ENSMUSG00000061353		Secreted to blood	2.6037	13.7254	2.39822	0.00452249
MGP	ENSMUSG00000030218		Secreted to blood	92.2648	483.537	2.38977	0.00288013
IGFBP3	ENSMUSG00000020427		Secreted to blood	10.352	52.926	2.35407	0.00696995
BMP4	ENSMUSG00000021835		Secreted to blood	0.791975	3.93982	2.3146	3.46321e-07
VIT	ENSMUSG00000024076		Secreted to extracellular matrix	0.843475	4.16753	2.30477	5.84687e-05
GREM2	ENSMUSG00000050069		Secreted to blood	93.7803	19.5998	2.25844	0.000109363
C1QTNF7	ENSMUSG00000061535		Secreted to blood	0.669375	3.14225	2.23091	0.00876297
COL15A1	ENSMUSG00000028339		Secreted to extracellular matrix	5.71633	26.5099	2.21337	0.000171545
PTK7	ENSMUSG00000023972		Secreted to blood	7.93428	33.7762	2.08984	8.22581e-06
CXCL14	ENSMUSG00000021508		Secreted to blood	49.773	209.519	2.07365	0.00247713
FNDC1	ENSMUSG00000071984		Secreted to extracellular matrix	0.7069	2.9507	2.06148	0.00113442
LGALS3	ENSMUSG00000050335		Secreted to blood	39.0657	9.44985	2.04754	0.00203344
PAMR1	ENSMUSG00000027188		Secreted - unknown location	4.68255	1.14548	2.03135	0.0443357
C1QTNF1	ENSMUSG00000017446		Secreted to blood	1.1489	4.66737	2.02236	0.0154162
DKK2	ENSMUSG00000028031		Secreted in other tissues	5.363	1.33018	2.01142	0.0144873
PDGFC	ENSMUSG00000028019		Secreted to blood	5.18612	1.30345	1.99232	0.00452529
LRRC17	ENSMUSG00000039883		Secreted in other tissues	21.7983	5.53643	1.97719	0.00871534
C3	ENSMUSG00000024164		Secreted to blood	4.9278	18.9854	1.94587	0.00586393
TF	ENSMUSG00000032554		Secreted to blood	3.37838	12.9044	1.93346	0.00499471
COL8A1	ENSMUSG00000068196		Secreted to extracellular matrix	6.45772	24.3902	1.9172	0.010046
CLEC11A	ENSMUSG00000004473		Secreted in other tissues	0.436275	1.61427	1.88758	0.00129452
MGP	ENSMUSG00000030218		Secreted to blood	1.51957	5.54475	1.86745	0.0207179
FGF2	ENSMUSG00000037225		Secreted in other tissues	0.8236	2.9504	1.84089	0.000622631
CCBE1	ENSMUSG00000046318		Secreted to extracellular matrix	4.25727	14.7291	1.79066	0.000196689
IL6	ENSMUSG00000025746		Secreted to blood	0.588725	2.02605	1.783	0.01278
GREM1	ENSMUSG00000074934		Secreted to blood	62.3464	18.1686	1.77886	0.00968801
FSTL1	ENSMUSG00000022816		Secreted to blood	10.3729	3.08025	1.7517	0.000926499
NOG	ENSMUSG00000048616		Secreted to blood	0.5696	1.89193	1.73183	0.0118328
LGI2	ENSMUSG00000039252		Secreted to blood	6.0947	20.1381	1.7243	0.00500105
SERPING1	ENSMUSG00000023224		Secreted to blood	5.19055	16.9926	1.71095	0.0242976
CXCL6	ENSMUSG00000029371		Secreted to blood	1.70425	5.49995	1.69028	0.0102499
IGF1	ENSMUSG00000020053		Secreted to blood	0.522625	1.68135	1.68577	0.00882275
TEK	ENSMUSG00000006386		Secreted to blood	4.56227	1.43457	1.66913	0.0417935
BMPER	ENSMUSG00000031963		Secreted to extracellular matrix	12.8078	40.2025	1.65026	5.73613e-06
LGALS3	ENSMUSG00000050335		Secreted to blood	295.118	94.061	1.64962	0.000238022
FGF2	ENSMUSG00000037225		Secreted in other tissues	0.3614	1.10648	1.6143	0.0197602
GPI	ENSMUSG00000036427		Secreted to blood	1.01883	3.11203	1.61095	0.0400332
PENK	ENSMUSG00000045573		Secreted in other tissues	65.9569	21.7581	1.59997	9.75056e-06
FGF2	ENSMUSG00000037225		Secreted in other tissues	1.35315	4.09435	1.59731	0.0237706
ENPP1	ENSMUSG00000037370		Secreted - unknown location	1.67677	5.0582	1.59293	0.00292175
ENHO	ENSMUSG00000028445		Secreted to blood	0.5757	1.72503	1.58323	0.00928164
LOXL2	ENSMUSG00000034205		Secreted to extracellular matrix	16.1973	48.198	1.57322	0.00182038
LOXL4	ENSMUSG00000025185		Secreted to extracellular matrix	4.9206	14.4944	1.55859	0.00287885
DKK3	ENSMUSG00000030772		Secreted in other tissues	3.05737	8.98955	1.55596	0.0130493
COL12A1	ENSMUSG00000032332		Secreted to extracellular matrix	6.4625	2.22067	1.54109	0.0220638
ANGPTL2	ENSMUSG00000004105		Secreted to blood	3.04325	8.63263	1.50419	0.0232091
FETUB	ENSMUSG00000022871		Secreted to blood	11.1593	31.3466	1.49006	0.00229009
CCL15	ENSMUSG00000019122		Secreted to blood	3.99927	1.44017	1.47349	0.00157482
CCL23	ENSMUSG00000019122		Secreted to blood	3.99927	1.44017	1.47349	0.00157482
SEMA3D	ENSMUSG00000040254		Secreted in other tissues	0.524475	1.4413	1.45842	0.00111532
PCSK5	ENSMUSG00000024713		Secreted to blood	1.22717	3.34627	1.44722	0.0228098
MATN2	ENSMUSG00000022324		Secreted to extracellular matrix	0.4357	1.181	1.4386	0.00151317
IL6	ENSMUSG00000025746		Secreted to blood	1.94332	5.2665	1.43832	0.0315718
NMB	ENSMUSG00000025723		Secreted to blood	1.47558	3.99238	1.43597	0.0119894
MMP2	ENSMUSG00000031740		Secreted to extracellular matrix	3.53823	1.3149	1.42807	0.00498943
MFGE8	ENSMUSG00000030605		Secreted to blood	0.77015	2.06323	1.42169	0.00201792
XYLT1	ENSMUSG00000030657		Secreted to blood	4.6082	1.72628	1.41654	0.0010814
SERPING1	ENSMUSG00000023224		Secreted to blood	20.8279	54.6438	1.39154	0.013695
CXCL6	ENSMUSG00000029371		Secreted to blood	14.415	37.7153	1.38758	0.0276094
FST	ENSMUSG00000021765		Secreted to blood	7.01863	2.70348	1.37637	0.00360787
SRPX	ENSMUSG00000090084		Secreted - unknown location	7.76405	20.0741	1.37045	0.0427556
EMILIN1	ENSMUSG00000029163		Secreted to extracellular matrix	5.74662	14.7469	1.35963	0.0117927
IGFBP7	ENSMUSG00000036256		Secreted to blood	74.472	188.594	1.34051	0.00202139
ANGPTL2	ENSMUSG00000004105		Secreted to blood	1.4842	3.71612	1.32411	0.0120306
MUC1	ENSMUSG00000042784		Secreted in other tissues	0.911125	2.27312	1.31896	0.021464
STC2	ENSMUSG00000020303		Secreted in other tissues	4.9656	2.02542	1.29374	0.000154179
CX3CL1	ENSMUSG00000031778		Secreted to blood	2.4501	5.89355	1.2663	0.000153327
ADAMTS9	ENSMUSG00000030022		Secreted to extracellular matrix	1.2363	2.96592	1.26245	0.0405972
IGFBP7	ENSMUSG00000036256		Secreted to blood	87.4428	209.39	1.25978	4.81669e-05
GPX3	ENSMUSG00000018339		Secreted to blood	78.5092	185.883	1.24346	0.0468989
MMP2	ENSMUSG00000031740		Secreted to extracellular matrix	345.503	147.088	1.23202	0.0166907
ADAMTS2	ENSMUSG00000036545		Secreted to extracellular matrix	19.0379	44.5427	1.22631	0.00679115
FBLN5	ENSMUSG00000021186		Secreted to extracellular matrix	1.22948	2.87405	1.22504	0.0010847
CCL11	ENSMUSG00000020676		Secreted to blood	99.5661	43.5431	1.19321	0.00844196
VSTM4	ENSMUSG00000050666		Secreted - unknown location	0.68595	1.56383	1.1889	0.0154637
THSD7A	ENSMUSG00000032625		Secreted to blood	1.52903	3.48163	1.18715	0.000190901
ADAMTS4	ENSMUSG00000006403		Secreted to extracellular matrix	3.2275	7.3094	1.17934	0.000251637
VCAN	ENSMUSG00000021614		Secreted to blood	4.32065	1.9132	1.17526	0.0222942
SNED1	ENSMUSG00000047793		Secreted - unknown location	1.03157	2.31352	1.16524	0.0429243
COL6A2	ENSMUSG00000020241		Secreted to extracellular matrix	11.3547	5.0813	1.16003	0.024773
TFRC	ENSMUSG00000022797		Secreted to blood	0.51005	1.13732	1.15693	0.0247315
COL6A2	ENSMUSG00000020241		Secreted to extracellular matrix	4.32995	1.97015	1.13604	0.0111397
C1QTNF2	ENSMUSG00000046491		Secreted to blood	2.20142	4.82773	1.13291	0.000867685
ANGPTL2	ENSMUSG00000004105		Secreted to blood	126.044	272.169	1.11057	1.57366e-05
COL3A1	ENSMUSG00000026043		Secreted to extracellular matrix	127.076	269.058	1.08222	0.044736
FST	ENSMUSG00000021765		Secreted to blood	64.7091	30.623	1.07935	0.0181784
MMP19	ENSMUSG00000025355		Secreted to extracellular matrix	127.868	61.2349	1.06223	0.00218875
EMILIN1	ENSMUSG00000029163		Secreted to extracellular matrix	19.3037	40.2745	1.06099	0.0018198
SFRP1	ENSMUSG00000031548		Secreted in other tissues	12.7427	26.5162	1.05721	0.0384783
HTRA1	ENSMUSG00000006205		Secreted to blood	16.2357	33.7793	1.05697	0.00419976
PON2	ENSMUSG00000032667		Secreted to blood	11.5635	23.8417	1.04391	1.64732e-05
FGF2	ENSMUSG00000037225		Secreted in other tissues	7.23482	14.9132	1.04356	0.0320091
LIF	ENSMUSG00000034394		Secreted in other tissues	4.36862	8.96818	1.03764	0.0427794
SLIT3	ENSMUSG00000056427		Secreted in other tissues	48.9046	99.9483	1.03121	0.00612714
THBS1	ENSMUSG00000040152		Secreted to extracellular matrix	266.944	543.67	1.02619	0.0183229
BGN	ENSMUSG00000031375		Secreted to extracellular matrix	4.98155	10.0506	1.01262	0.00202731
PLA2R1	ENSMUSG00000054580		Secreted to blood	2.5546	5.1533	1.0124	0.000916647
APLN	ENSMUSG00000037010		Secreted in other tissues	24.9214	50.2493	1.01172	0.0425928
SPP1	ENSMUSG00000029304		Secreted to blood	4.9774	10.0093	1.00787	0.00790942
THBS3	ENSMUSG00000028047		Secreted to extracellular matrix	1.8509	3.71585	1.00547	0.00776355
FBN2	ENSMUSG00000024598		Secreted to extracellular matrix	0.9388	1.88285	1.00403	0.000615789
ADGRE5	ENSMUSG00000002885		Secreted to blood	9.68168	19.4096	1.00344	0.000290677
FAM20A	ENSMUSG00000020614		Secreted in other tissues	5.0018	10.0068	1.00047	0.0267854
