# Supplementary material for: Distinct Adipogenic and Fibrogenic Differentiation Capacities of Mesenchymal Stromal Cells from Pancreas and White Adipose Tissue
Source: Int J Mol Sci. 2022 Feb 14;23(4):2108. doi: 10.3390/ijms23042108 (PMC8876166; doi:10.3390/ijms23042108)
Supplement: Supplementary file 1 [file ijms-23-02108-s001.zip › Supplementary Table S2C. miR_higher_in_PANC_gene_lower_in_PANC.xlsx]

## Sheet: mirUP_geneDOWN
Supplementary Table S2C. miRNA with an higher expression in PANC MSCs and corresponding expression of target genes
miR-name	transcript_ID_RNASeq	Target_gene_symbol	mean.iWAT_miRSeq [TPM]	mean.PANC_miRSeq [TPM]	L2FC_miRSeq	pval_miRSeq	mean.iWAT_RNASeq [FPKM]	mean.PANC_RNASeq [FPKM]	L2FC_RNASeq	pval_RNASeq	miRNA	Gene
mmu-miR-802-5p	ENSMUST00000189181	Pgr	1.0005	146.667	7.19568	0.0250901	2.0071	0.013625	-7.20271	0.0276574	higher in PANC	lower in PANC
mmu-miR-802-5p	ENSMUST00000205865	Gpi1	1.0005	146.667	7.19568	0.0250901	1.72845	0.785425	-1.13793	0.0297817	higher in PANC	lower in PANC
mmu-miR-802-5p	ENSMUST00000066674	Car8	1.0005	146.667	7.19568	0.0250901	14.0994	0.51645	-4.77086	0.0066181	higher in PANC	lower in PANC
mmu-miR-466c-3p	ENSMUST00000048096	Tlr4	1.0005	132.333	7.04731	0.0429233	9.80832	2.1093	-2.21724	0.0391897	higher in PANC	lower in PANC
mmu-miR-466c-3p	ENSMUST00000033739	Car5b	1.0005	132.333	7.04731	0.0429233	1.52425	0.742525	-1.03759	0.000694239	higher in PANC	lower in PANC
mmu-miR-466c-3p	ENSMUST00000092566	Slc16a10	1.0005	132.333	7.04731	0.0429233	5.8104	1.1042	-2.39564	3.78017e-05	higher in PANC	lower in PANC
mmu-miR-466c-3p	ENSMUST00000105964	Gmeb1	1.0005	132.333	7.04731	0.0429233	4.7806	1.49097	-1.68094	0.0185684	higher in PANC	lower in PANC
mmu-miR-141-3p	ENSMUST00000075190	Cdh11	0.75075	79.6667	6.7295	0.0165192	60.144	24.4784	-1.29691	0.00412698	higher in PANC	lower in PANC
mmu-miR-141-3p	ENSMUST00000210578	Cdh11	0.75075	79.6667	6.7295	0.0165192	2.13275	0.729	-1.54872	0.00494263	higher in PANC	lower in PANC
mmu-miR-141-3p	ENSMUST00000170287	Hmgcr	0.75075	79.6667	6.7295	0.0165192	9.61167	0.584525	-4.03945	0.00354162	higher in PANC	lower in PANC
mmu-miR-141-3p	ENSMUST00000027863	Atp1b1	0.75075	79.6667	6.7295	0.0165192	14.3095	4.62293	-1.63009	0.00290713	higher in PANC	lower in PANC
mmu-miR-141-3p	ENSMUST00000179784	Emc1	0.75075	79.6667	6.7295	0.0165192	1.29093	0.1366	-3.24038	0.012936	higher in PANC	lower in PANC
mmu-miR-200a-3p	ENSMUST00000102520	Pafah1b1	6.00025	438	6.18976	0.0016579	17.7334	5.02865	-1.81823	1.07612e-05	higher in PANC	lower in PANC
mmu-miR-375-3p	ENSMUST00000174300	Yap1	80	5369.33	6.0686	0.04961	1.19182	0.074175	-4.0061	0.00011825	higher in PANC	lower in PANC
mmu-miR-375-3p	ENSMUST00000107619	Klf4	80	5369.33	6.0686	0.04961	29.0507	12.0712	-1.26701	0.000136005	higher in PANC	lower in PANC
mmu-miR-429-3p	ENSMUST00000138332	St3gal2	55.25	1053.33	4.25284	0.0335012	1.40865	0.190975	-2.88286	0.0499082	higher in PANC	lower in PANC
mmu-miR-335-5p	ENSMUST00000115456	Cav1	33	426.333	3.69144	5.60419e-05	22.6319	6.9412	-1.7051	0.000423812	higher in PANC	lower in PANC
mmu-miR-335-5p	ENSMUST00000229049	Tmem184b	33	426.333	3.69144	5.60419e-05	1.7647	0.801525	-1.1386	0.0125258	higher in PANC	lower in PANC
mmu-miR-335-5p	ENSMUST00000080469	Met	33	426.333	3.69144	5.60419e-05	3.0918	0.3068	-3.33308	0.000521739	higher in PANC	lower in PANC
mmu-miR-335-5p	ENSMUST00000017946	Fam134c	33	426.333	3.69144	5.60419e-05	12.4701	5.81203	-1.10136	0.0329666	higher in PANC	lower in PANC
mmu-miR-335-5p	ENSMUST00000021226	Luc7l3	33	426.333	3.69144	5.60419e-05	3.6812	1.79205	-1.03857	0.0124862	higher in PANC	lower in PANC
mmu-miR-335-5p	ENSMUST00000134335	Dcakd	33	426.333	3.69144	5.60419e-05	1.56695	0.521525	-1.58715	0.00118861	higher in PANC	lower in PANC
mmu-miR-335-5p	ENSMUST00000231097	Ddx46	33	426.333	3.69144	5.60419e-05	1.54215	0.6279	-1.29634	0.00834279	higher in PANC	lower in PANC
mmu-miR-335-5p	ENSMUST00000170287	Hmgcr	33	426.333	3.69144	5.60419e-05	9.61167	0.584525	-4.03945	0.00354162	higher in PANC	lower in PANC
mmu-miR-335-5p	ENSMUST00000090096	Oxr1	33	426.333	3.69144	5.60419e-05	21.6315	9.80017	-1.14226	0.0480185	higher in PANC	lower in PANC
mmu-miR-335-5p	ENSMUST00000063542	Naa50	33	426.333	3.69144	5.60419e-05	11.2437	3.61002	-1.63904	0.00919212	higher in PANC	lower in PANC
mmu-miR-335-5p	ENSMUST00000114976	Luc7l	33	426.333	3.69144	5.60419e-05	1.9387	0.75115	-1.36792	0.0140458	higher in PANC	lower in PANC
mmu-miR-335-5p	ENSMUST00000075770	Megf10	33	426.333	3.69144	5.60419e-05	2.7237	0.9899	-1.46021	0.0428581	higher in PANC	lower in PANC
mmu-miR-335-5p	ENSMUST00000026269	Limd1	33	426.333	3.69144	5.60419e-05	4.23602	1.87082	-1.17904	0.00966621	higher in PANC	lower in PANC
mmu-miR-335-5p	ENSMUST00000168086	Jade1	33	426.333	3.69144	5.60419e-05	14.7447	0.138725	-6.73182	0.000123417	higher in PANC	lower in PANC
mmu-miR-335-5p	ENSMUST00000189505	Lrrfip1	33	426.333	3.69144	5.60419e-05	1.10645	0.529525	-1.06317	0.0386066	higher in PANC	lower in PANC
mmu-miR-335-5p	ENSMUST00000155761	Nmt2	33	426.333	3.69144	5.60419e-05	1.2241	0.5845	-1.06645	0.00226886	higher in PANC	lower in PANC
mmu-miR-335-5p	ENSMUST00000081932	Nmt2	33	426.333	3.69144	5.60419e-05	54.8319	23.7482	-1.2072	0.000295679	higher in PANC	lower in PANC
mmu-miR-335-5p	ENSMUST00000091504	Nmt2	33	426.333	3.69144	5.60419e-05	6.686	2.5589	-1.38562	0.00177683	higher in PANC	lower in PANC
mmu-miR-335-5p	ENSMUST00000153779	Actl6a	33	426.333	3.69144	5.60419e-05	9.03935	4.0686	-1.15169	0.0286815	higher in PANC	lower in PANC
mmu-miR-335-5p	ENSMUST00000029355	Ppm1l	33	426.333	3.69144	5.60419e-05	2.31277	1.02083	-1.17989	0.01314	higher in PANC	lower in PANC
mmu-miR-335-5p	ENSMUST00000162060	Shox2	33	426.333	3.69144	5.60419e-05	3.75968	0.272075	-3.78853	0.00323504	higher in PANC	lower in PANC
mmu-miR-335-5p	ENSMUST00000029422	Shox2	33	426.333	3.69144	5.60419e-05	13.9323	0.0639	-7.7684	2.18683e-05	higher in PANC	lower in PANC
mmu-miR-335-5p	ENSMUST00000113215	Sh3bgrl2	33	426.333	3.69144	5.60419e-05	2.23272	0.710475	-1.65195	0.00552936	higher in PANC	lower in PANC
mmu-miR-335-5p	ENSMUST00000043204	Fbxo33	33	426.333	3.69144	5.60419e-05	4.9735	2.3285	-1.09486	0.0102964	higher in PANC	lower in PANC
mmu-miR-335-5p	ENSMUST00000037502	Fam117a	33	426.333	3.69144	5.60419e-05	11.9624	4.3292	-1.46633	5.42988e-05	higher in PANC	lower in PANC
mmu-miR-335-5p	ENSMUST00000048096	Tlr4	33	426.333	3.69144	5.60419e-05	9.80832	2.1093	-2.21724	0.0391897	higher in PANC	lower in PANC
mmu-miR-335-5p	ENSMUST00000037341	Nhsl1	33	426.333	3.69144	5.60419e-05	1.81173	0.30755	-2.55847	0.0090767	higher in PANC	lower in PANC
mmu-miR-335-5p	ENSMUST00000071169	Rcc2	33	426.333	3.69144	5.60419e-05	10.7768	4.44995	-1.27607	0.0451603	higher in PANC	lower in PANC
mmu-miR-335-5p	ENSMUST00000062356	Marcksl1	33	426.333	3.69144	5.60419e-05	77.4039	38.144	-1.02095	4.22663e-05	higher in PANC	lower in PANC
mmu-miR-335-5p	ENSMUST00000108301	Pdp1	33	426.333	3.69144	5.60419e-05	1.33675	0.56305	-1.24739	0.0405292	higher in PANC	lower in PANC
mmu-miR-335-5p	ENSMUST00000060309	Pcdh19	33	426.333	3.69144	5.60419e-05	8.85115	4.27795	-1.04895	0.00166683	higher in PANC	lower in PANC
mmu-miR-335-5p	ENSMUST00000014777	Cpne8	33	426.333	3.69144	5.60419e-05	4.03305	1.39645	-1.53011	0.0115788	higher in PANC	lower in PANC
mmu-miR-335-5p	ENSMUST00000064595	Asap2	33	426.333	3.69144	5.60419e-05	1.14053	0.53955	-1.07987	0.018226	higher in PANC	lower in PANC
mmu-miR-335-5p	ENSMUST00000165860	Ubr4	33	426.333	3.69144	5.60419e-05	8.32235	0.07175	-6.85787	0.00406228	higher in PANC	lower in PANC
mmu-miR-335-5p	ENSMUST00000096143	Atf7	33	426.333	3.69144	5.60419e-05	10.1157	2.61928	-1.94936	0.00197812	higher in PANC	lower in PANC
mmu-miR-338-3p	ENSMUST00000144964	Pex6	1.50025	17.6667	3.55776	0.0243905	2.2308	0.73565	-1.60047	0.0289771	higher in PANC	lower in PANC
mmu-miR-338-3p	ENSMUST00000018246	Hist1h2bc	1.50025	17.6667	3.55776	0.0243905	16.9643	6.74798	-1.32997	0.00221459	higher in PANC	lower in PANC
mmu-miR-338-3p	ENSMUST00000148242	Mpdu1	1.50025	17.6667	3.55776	0.0243905	2.00865	0.725175	-1.46983	0.0433335	higher in PANC	lower in PANC
mmu-miR-338-3p	ENSMUST00000092566	Slc16a10	1.50025	17.6667	3.55776	0.0243905	5.8104	1.1042	-2.39564	3.78017e-05	higher in PANC	lower in PANC
mmu-miR-338-3p	ENSMUST00000128490	Dcaf11	1.50025	17.6667	3.55776	0.0243905	2.1093	1.0027	-1.07287	0.025826	higher in PANC	lower in PANC
mmu-miR-338-3p	ENSMUST00000168086	Jade1	1.50025	17.6667	3.55776	0.0243905	14.7447	0.138725	-6.73182	0.000123417	higher in PANC	lower in PANC
mmu-miR-338-3p	ENSMUST00000041865	Nostrin	1.50025	17.6667	3.55776	0.0243905	1.17247	0.143425	-3.03119	9.18825e-05	higher in PANC	lower in PANC
mmu-miR-338-3p	ENSMUST00000066674	Car8	1.50025	17.6667	3.55776	0.0243905	14.0994	0.51645	-4.77086	0.0066181	higher in PANC	lower in PANC
mmu-miR-338-3p	ENSMUST00000118605	Inpp5f	1.50025	17.6667	3.55776	0.0243905	2.17397	0.33865	-2.68247	0.00521441	higher in PANC	lower in PANC
mmu-miR-338-3p	ENSMUST00000163602	Ppap2c	1.50025	17.6667	3.55776	0.0243905	4.7548	2.30415	-1.04515	0.0262308	higher in PANC	lower in PANC
mmu-miR-338-3p	ENSMUST00000081497	Pop5	1.50025	17.6667	3.55776	0.0243905	5.80778	2.02778	-1.51809	0.0127789	higher in PANC	lower in PANC
mmu-miR-153-3p	ENSMUST00000071168	Tek	2.50025	27.3333	3.45052	0.0388338	4.56227	1.43457	-1.66913	0.0417935	higher in PANC	lower in PANC
mmu-miR-153-3p	ENSMUST00000010451	Tmem86a	2.50025	27.3333	3.45052	0.0388338	13.7006	6.83812	-1.00256	0.0106826	higher in PANC	lower in PANC
mmu-miR-153-3p	ENSMUST00000148014	Rasa1	2.50025	27.3333	3.45052	0.0388338	1.43932	0.698775	-1.04249	0.0141272	higher in PANC	lower in PANC
mmu-miR-153-3p	ENSMUST00000009728	Syngr1	2.50025	27.3333	3.45052	0.0388338	8.34868	1.8538	-2.17106	0.0173761	higher in PANC	lower in PANC
mmu-miR-153-3p	ENSMUST00000114976	Luc7l	2.50025	27.3333	3.45052	0.0388338	1.9387	0.75115	-1.36792	0.0140458	higher in PANC	lower in PANC
mmu-miR-153-3p	ENSMUST00000027863	Atp1b1	2.50025	27.3333	3.45052	0.0388338	14.3095	4.62293	-1.63009	0.00290713	higher in PANC	lower in PANC
mmu-miR-153-3p	ENSMUST00000155761	Nmt2	2.50025	27.3333	3.45052	0.0388338	1.2241	0.5845	-1.06645	0.00226886	higher in PANC	lower in PANC
mmu-miR-153-3p	ENSMUST00000081932	Nmt2	2.50025	27.3333	3.45052	0.0388338	54.8319	23.7482	-1.2072	0.000295679	higher in PANC	lower in PANC
mmu-miR-153-3p	ENSMUST00000091504	Nmt2	2.50025	27.3333	3.45052	0.0388338	6.686	2.5589	-1.38562	0.00177683	higher in PANC	lower in PANC
mmu-miR-153-3p	ENSMUST00000114529	Acbd5	2.50025	27.3333	3.45052	0.0388338	7.436	1.53838	-2.27312	0.0229499	higher in PANC	lower in PANC
mmu-miR-153-3p	ENSMUST00000207105	Irf2	2.50025	27.3333	3.45052	0.0388338	2.86258	0.652425	-2.13343	0.0319964	higher in PANC	lower in PANC
mmu-miR-153-3p	ENSMUST00000138332	St3gal2	2.50025	27.3333	3.45052	0.0388338	1.40865	0.190975	-2.88286	0.0499082	higher in PANC	lower in PANC
mmu-miR-153-3p	ENSMUST00000212211	Slc27a1	2.50025	27.3333	3.45052	0.0388338	4.82118	1.06678	-2.17613	0.00221176	higher in PANC	lower in PANC
mmu-miR-153-3p	ENSMUST00000126982	Tulp4	2.50025	27.3333	3.45052	0.0388338	3.8139	1.74582	-1.12736	0.00391063	higher in PANC	lower in PANC
mmu-miR-153-3p	ENSMUST00000144124	Tulp4	2.50025	27.3333	3.45052	0.0388338	4.84075	2.19037	-1.14405	0.0154913	higher in PANC	lower in PANC
mmu-miR-153-3p	ENSMUST00000048967	Cpe	2.50025	27.3333	3.45052	0.0388338	64.4229	30.5469	-1.07655	0.000369213	higher in PANC	lower in PANC
mmu-miR-153-3p	ENSMUST00000099623	Ano3	2.50025	27.3333	3.45052	0.0388338	2.21828	0.143125	-3.95409	0.0110323	higher in PANC	lower in PANC
mmu-miR-153-3p	ENSMUST00000096143	Atf7	2.50025	27.3333	3.45052	0.0388338	10.1157	2.61928	-1.94936	0.00197812	higher in PANC	lower in PANC
mmu-miR-200b-5p	ENSMUST00000029865	Trp53inp1	4.5	33.6667	2.90332	0.0117061	4.90848	1.9505	-1.33143	0.0183787	higher in PANC	lower in PANC
mmu-miR-200b-5p	ENSMUST00000218576	Nup107	4.5	33.6667	2.90332	0.0117061	2.25345	0.845775	-1.41379	0.00663969	higher in PANC	lower in PANC
mmu-miR-146a-5p	ENSMUST00000166395	Tgif1	594.5	1972.67	1.7304	0.0303001	1.14152	0.5633	-1.01899	0.0132157	higher in PANC	lower in PANC
mmu-miR-146a-5p	ENSMUST00000086844	Tcf7	594.5	1972.67	1.7304	0.0303001	7.08275	1.57845	-2.1658	0.0029026	higher in PANC	lower in PANC
mmu-miR-146a-5p	ENSMUST00000021784	Irf4	594.5	1972.67	1.7304	0.0303001	1.4638	0.1111	-3.71979	0.00740021	higher in PANC	lower in PANC
mmu-miR-146a-5p	ENSMUST00000128490	Dcaf11	594.5	1972.67	1.7304	0.0303001	2.1093	1.0027	-1.07287	0.025826	higher in PANC	lower in PANC
mmu-miR-146a-5p	ENSMUST00000029865	Trp53inp1	594.5	1972.67	1.7304	0.0303001	4.90848	1.9505	-1.33143	0.0183787	higher in PANC	lower in PANC
mmu-miR-146a-5p	ENSMUST00000048305	Smek1	594.5	1972.67	1.7304	0.0303001	5.67483	2.70103	-1.07107	0.00739377	higher in PANC	lower in PANC
mmu-miR-146a-5p	ENSMUST00000222956	Smek1	594.5	1972.67	1.7304	0.0303001	2.77655	1.28533	-1.11116	0.0275012	higher in PANC	lower in PANC
mmu-miR-146a-5p	ENSMUST00000212985	Fbxo31	594.5	1972.67	1.7304	0.0303001	1.9784	0.948325	-1.06088	0.0172319	higher in PANC	lower in PANC
mmu-miR-146a-5p	ENSMUST00000113158	Zbtb34	594.5	1972.67	1.7304	0.0303001	1.10137	0.197325	-2.48066	0.0136524	higher in PANC	lower in PANC
mmu-miR-1954	ENSMUST00000175669	Frmd4a	7.5	23.6667	1.65789	0.0258433	1.68605	0.80805	-1.06113	0.0429975	higher in PANC	lower in PANC
mmu-miR-1954	ENSMUST00000110748	Nrcam	7.5	23.6667	1.65789	0.0258433	30.8861	14.3619	-1.10471	0.00365193	higher in PANC	lower in PANC
mmu-miR-1954	ENSMUST00000218062	Nrcam	7.5	23.6667	1.65789	0.0258433	1.05692	0.343225	-1.62265	0.0251981	higher in PANC	lower in PANC
mmu-miR-1954	ENSMUST00000220082	Nrcam	7.5	23.6667	1.65789	0.0258433	1.20433	0.2147	-2.48783	0.0344056	higher in PANC	lower in PANC
mmu-miR-1954	ENSMUST00000142831	Ppp5c	7.5	23.6667	1.65789	0.0258433	1.63207	0.59485	-1.45611	0.0435823	higher in PANC	lower in PANC
mmu-miR-1954	ENSMUST00000080469	Met	7.5	23.6667	1.65789	0.0258433	3.0918	0.3068	-3.33308	0.000521739	higher in PANC	lower in PANC
mmu-miR-1954	ENSMUST00000154001	Slc25a39	7.5	23.6667	1.65789	0.0258433	1.05668	0.417825	-1.33856	0.023594	higher in PANC	lower in PANC
mmu-miR-1954	ENSMUST00000091853	Net1	7.5	23.6667	1.65789	0.0258433	12.0967	4.61015	-1.39172	0.00487133	higher in PANC	lower in PANC
mmu-miR-1954	ENSMUST00000220887	Net1	7.5	23.6667	1.65789	0.0258433	4.51623	1.52172	-1.56941	0.0415496	higher in PANC	lower in PANC
mmu-miR-1954	ENSMUST00000099946	Net1	7.5	23.6667	1.65789	0.0258433	8.4444	2.75385	-1.61654	2.89436e-06	higher in PANC	lower in PANC
mmu-miR-1954	ENSMUST00000170287	Hmgcr	7.5	23.6667	1.65789	0.0258433	9.61167	0.584525	-4.03945	0.00354162	higher in PANC	lower in PANC
mmu-miR-1954	ENSMUST00000026269	Limd1	7.5	23.6667	1.65789	0.0258433	4.23602	1.87082	-1.17904	0.00966621	higher in PANC	lower in PANC
mmu-miR-1954	ENSMUST00000027863	Atp1b1	7.5	23.6667	1.65789	0.0258433	14.3095	4.62293	-1.63009	0.00290713	higher in PANC	lower in PANC
mmu-miR-1954	ENSMUST00000031741	Cyp3a13	7.5	23.6667	1.65789	0.0258433	1.7087	0.270675	-2.65827	0.0273851	higher in PANC	lower in PANC
mmu-miR-1954	ENSMUST00000038570	Nipsnap1	7.5	23.6667	1.65789	0.0258433	3.3842	1.11082	-1.60718	0.00052533	higher in PANC	lower in PANC
mmu-miR-1954	ENSMUST00000221758	Dock4	7.5	23.6667	1.65789	0.0258433	1.37525	0.5014	-1.45566	0.0105932	higher in PANC	lower in PANC
mmu-miR-1954	ENSMUST00000094120	Trrap	7.5	23.6667	1.65789	0.0258433	2.935	0.59185	-2.31006	0.0202649	higher in PANC	lower in PANC
mmu-miR-1954	ENSMUST00000165860	Ubr4	7.5	23.6667	1.65789	0.0258433	8.32235	0.07175	-6.85787	0.00406228	higher in PANC	lower in PANC
mmu-miR-1954	ENSMUST00000093962	Ccnd1	7.5	23.6667	1.65789	0.0258433	118.105	41.4734	-1.50982	0.0175282	higher in PANC	lower in PANC
mmu-miR-1954	ENSMUST00000179784	Emc1	7.5	23.6667	1.65789	0.0258433	1.29093	0.1366	-3.24038	0.012936	higher in PANC	lower in PANC
mmu-miR-145a-5p	ENSMUST00000114425	Hoxa9	2337.25	6554.33	1.48764	0.00994161	1.8068	0.137425	-3.71672	0.00135955	higher in PANC	lower in PANC
mmu-miR-145a-5p	ENSMUST00000048680	Hoxa9	2337.25	6554.33	1.48764	0.00994161	3.84143	0.095625	-5.32811	0.000304282	higher in PANC	lower in PANC
mmu-miR-145a-5p	ENSMUST00000107619	Klf4	2337.25	6554.33	1.48764	0.00994161	29.0507	12.0712	-1.26701	0.000136005	higher in PANC	lower in PANC
mmu-miR-145a-5p	ENSMUST00000112629	Nr4a2	2337.25	6554.33	1.48764	0.00994161	1.7712	0.76135	-1.2181	0.0476796	higher in PANC	lower in PANC
mmu-miR-145a-5p	ENSMUST00000144964	Pex6	2337.25	6554.33	1.48764	0.00994161	2.2308	0.73565	-1.60047	0.0289771	higher in PANC	lower in PANC
mmu-miR-145a-5p	ENSMUST00000148014	Rasa1	2337.25	6554.33	1.48764	0.00994161	1.43932	0.698775	-1.04249	0.0141272	higher in PANC	lower in PANC
mmu-miR-145a-5p	ENSMUST00000226644	Trio	2337.25	6554.33	1.48764	0.00994161	4.43037	0.952225	-2.21805	0.000181088	higher in PANC	lower in PANC
mmu-miR-145a-5p	ENSMUST00000115268	Csf1r	2337.25	6554.33	1.48764	0.00994161	7.69473	3.65497	-1.07401	8.19826e-06	higher in PANC	lower in PANC
mmu-miR-145a-5p	ENSMUST00000112551	Sat1	2337.25	6554.33	1.48764	0.00994161	5.61322	1.98077	-1.50276	0.0441324	higher in PANC	lower in PANC
mmu-miR-145a-5p	ENSMUST00000039818	Aldh4a1	2337.25	6554.33	1.48764	0.00994161	5.98305	2.56743	-1.22056	0.0271941	higher in PANC	lower in PANC
mmu-miR-145a-5p	ENSMUST00000215026	Neo1	2337.25	6554.33	1.48764	0.00994161	1.07313	0.461125	-1.21859	0.0387628	higher in PANC	lower in PANC
mmu-miR-145a-5p	ENSMUST00000173973	Agpat1	2337.25	6554.33	1.48764	0.00994161	2.33657	0.476825	-2.29286	0.00228227	higher in PANC	lower in PANC
mmu-miR-145a-5p	ENSMUST00000037623	Nrn1	2337.25	6554.33	1.48764	0.00994161	9.08502	2.62392	-1.79176	0.00123779	higher in PANC	lower in PANC
mmu-miR-145a-5p	ENSMUST00000165860	Ubr4	2337.25	6554.33	1.48764	0.00994161	8.32235	0.07175	-6.85787	0.00406228	higher in PANC	lower in PANC
mmu-miR-145a-5p	ENSMUST00000093962	Ccnd1	2337.25	6554.33	1.48764	0.00994161	118.105	41.4734	-1.50982	0.0175282	higher in PANC	lower in PANC
mmu-miR-27b-3p	ENSMUST00000115403	Slco5a1	6948.5	16769.7	1.27108	0.0234406	2.526	0.24495	-3.3663	0.00607864	higher in PANC	lower in PANC
mmu-miR-27b-3p	ENSMUST00000019266	Ccl9	6948.5	16769.7	1.27108	0.0234406	3.99927	1.44017	-1.47349	0.00157482	higher in PANC	lower in PANC
mmu-miR-27b-3p	ENSMUST00000208554	Clptm1	6948.5	16769.7	1.27108	0.0234406	12.1047	4.13655	-1.54907	0.0187608	higher in PANC	lower in PANC
mmu-miR-27b-3p	ENSMUST00000146483	Man1a	6948.5	16769.7	1.27108	0.0234406	5.57505	2.4537	-1.18403	0.0099009	higher in PANC	lower in PANC
mmu-miR-27b-3p	ENSMUST00000071168	Tek	6948.5	16769.7	1.27108	0.0234406	4.56227	1.43457	-1.66913	0.0417935	higher in PANC	lower in PANC
mmu-miR-27b-3p	ENSMUST00000080469	Met	6948.5	16769.7	1.27108	0.0234406	3.0918	0.3068	-3.33308	0.000521739	higher in PANC	lower in PANC
mmu-miR-27b-3p	ENSMUST00000102976	Gata3	6948.5	16769.7	1.27108	0.0234406	1.27422	0.143825	-3.14723	0.0217444	higher in PANC	lower in PANC
mmu-miR-27b-3p	ENSMUST00000085077	Arnt2	6948.5	16769.7	1.27108	0.0234406	2.56735	0.01415	-7.50333	0.0249218	higher in PANC	lower in PANC
mmu-miR-27b-3p	ENSMUST00000105527	Tnfaip3	6948.5	16769.7	1.27108	0.0234406	1.81815	0.477775	-1.92807	0.0315168	higher in PANC	lower in PANC
mmu-miR-27b-3p	ENSMUST00000150089	Sgk1	6948.5	16769.7	1.27108	0.0234406	6.93855	3.31763	-1.06448	0.0427136	higher in PANC	lower in PANC
mmu-miR-27b-3p	ENSMUST00000126560	Sgk1	6948.5	16769.7	1.27108	0.0234406	5.38213	1.79462	-1.58449	0.0182906	higher in PANC	lower in PANC
mmu-miR-27b-3p	ENSMUST00000131627	Mdm2	6948.5	16769.7	1.27108	0.0234406	8.7342	3.7511	-1.21936	0.00797942	higher in PANC	lower in PANC
mmu-miR-27b-3p	ENSMUST00000155285	Mdm2	6948.5	16769.7	1.27108	0.0234406	49.5817	5.78038	-3.10057	0.00203415	higher in PANC	lower in PANC
mmu-miR-27b-3p	ENSMUST00000021028	Itgb3	6948.5	16769.7	1.27108	0.0234406	23.9654	5.19932	-2.20456	0.0235162	higher in PANC	lower in PANC
mmu-miR-27b-3p	ENSMUST00000021226	Luc7l3	6948.5	16769.7	1.27108	0.0234406	3.6812	1.79205	-1.03857	0.0124862	higher in PANC	lower in PANC
mmu-miR-27b-3p	ENSMUST00000021784	Irf4	6948.5	16769.7	1.27108	0.0234406	1.4638	0.1111	-3.71979	0.00740021	higher in PANC	lower in PANC
mmu-miR-27b-3p	ENSMUST00000148014	Rasa1	6948.5	16769.7	1.27108	0.0234406	1.43932	0.698775	-1.04249	0.0141272	higher in PANC	lower in PANC
mmu-miR-27b-3p	ENSMUST00000170287	Hmgcr	6948.5	16769.7	1.27108	0.0234406	9.61167	0.584525	-4.03945	0.00354162	higher in PANC	lower in PANC
mmu-miR-27b-3p	ENSMUST00000191275	Erbb2ip	6948.5	16769.7	1.27108	0.0234406	1.97475	0.45675	-2.11219	0.0252991	higher in PANC	lower in PANC
mmu-miR-27b-3p	ENSMUST00000226644	Trio	6948.5	16769.7	1.27108	0.0234406	4.43037	0.952225	-2.21805	0.000181088	higher in PANC	lower in PANC
mmu-miR-27b-3p	ENSMUST00000009728	Syngr1	6948.5	16769.7	1.27108	0.0234406	8.34868	1.8538	-2.17106	0.0173761	higher in PANC	lower in PANC
mmu-miR-27b-3p	ENSMUST00000227955	Pde1b	6948.5	16769.7	1.27108	0.0234406	1.2936	0.4608	-1.48918	0.00826865	higher in PANC	lower in PANC
mmu-miR-27b-3p	ENSMUST00000063542	Naa50	6948.5	16769.7	1.27108	0.0234406	11.2437	3.61002	-1.63904	0.00919212	higher in PANC	lower in PANC
mmu-miR-27b-3p	ENSMUST00000152579	Fstl1	6948.5	16769.7	1.27108	0.0234406	10.3729	3.08025	-1.7517	0.000926499	higher in PANC	lower in PANC
mmu-miR-27b-3p	ENSMUST00000229619	Masp1	6948.5	16769.7	1.27108	0.0234406	10.1944	1.7244	-2.56361	0.0031393	higher in PANC	lower in PANC
mmu-miR-27b-3p	ENSMUST00000023829	Cdkn1a	6948.5	16769.7	1.27108	0.0234406	130.63	52.5106	-1.31481	0.0145986	higher in PANC	lower in PANC
mmu-miR-27b-3p	ENSMUST00000114976	Luc7l	6948.5	16769.7	1.27108	0.0234406	1.9387	0.75115	-1.36792	0.0140458	higher in PANC	lower in PANC
mmu-miR-27b-3p	ENSMUST00000025294	Ttc39c	6948.5	16769.7	1.27108	0.0234406	7.83993	3.8175	-1.03821	0.00287819	higher in PANC	lower in PANC
mmu-miR-27b-3p	ENSMUST00000025399	Pmaip1	6948.5	16769.7	1.27108	0.0234406	6.48797	1.60712	-2.01329	0.0153922	higher in PANC	lower in PANC
mmu-miR-27b-3p	ENSMUST00000168086	Jade1	6948.5	16769.7	1.27108	0.0234406	14.7447	0.138725	-6.73182	0.000123417	higher in PANC	lower in PANC
mmu-miR-27b-3p	ENSMUST00000027377	Igfbp5	6948.5	16769.7	1.27108	0.0234406	19.3466	2.81988	-2.77837	0.00114883	higher in PANC	lower in PANC
mmu-miR-27b-3p	ENSMUST00000114529	Acbd5	6948.5	16769.7	1.27108	0.0234406	7.436	1.53838	-2.27312	0.0229499	higher in PANC	lower in PANC
mmu-miR-27b-3p	ENSMUST00000112629	Nr4a2	6948.5	16769.7	1.27108	0.0234406	1.7712	0.76135	-1.2181	0.0476796	higher in PANC	lower in PANC
mmu-miR-27b-3p	ENSMUST00000028612	Pamr1	6948.5	16769.7	1.27108	0.0234406	4.68255	1.14548	-2.03135	0.0443357	higher in PANC	lower in PANC
mmu-miR-27b-3p	ENSMUST00000046515	Nceh1	6948.5	16769.7	1.27108	0.0234406	18.5245	6.22175	-1.57404	0.00289212	higher in PANC	lower in PANC
mmu-miR-27b-3p	ENSMUST00000029355	Ppm1l	6948.5	16769.7	1.27108	0.0234406	2.31277	1.02083	-1.17989	0.01314	higher in PANC	lower in PANC
mmu-miR-27b-3p	ENSMUST00000196612	Nbea	6948.5	16769.7	1.27108	0.0234406	1.90437	0.392325	-2.2792	1.80128e-05	higher in PANC	lower in PANC
mmu-miR-27b-3p	ENSMUST00000015664	Ctsk	6948.5	16769.7	1.27108	0.0234406	134.495	46.2745	-1.53927	0.00224505	higher in PANC	lower in PANC
mmu-miR-27b-3p	ENSMUST00000029865	Trp53inp1	6948.5	16769.7	1.27108	0.0234406	4.90848	1.9505	-1.33143	0.0183787	higher in PANC	lower in PANC
mmu-miR-27b-3p	ENSMUST00000136547	Hivep3	6948.5	16769.7	1.27108	0.0234406	1.47467	0.674525	-1.12845	0.0092957	higher in PANC	lower in PANC
mmu-miR-27b-3p	ENSMUST00000039818	Aldh4a1	6948.5	16769.7	1.27108	0.0234406	5.98305	2.56743	-1.22056	0.0271941	higher in PANC	lower in PANC
mmu-miR-27b-3p	ENSMUST00000125646	Cul4a	6948.5	16769.7	1.27108	0.0234406	2.22495	1.05888	-1.07124	0.03227	higher in PANC	lower in PANC
mmu-miR-27b-3p	ENSMUST00000212211	Slc27a1	6948.5	16769.7	1.27108	0.0234406	4.82118	1.06678	-2.17613	0.00221176	higher in PANC	lower in PANC
mmu-miR-27b-3p	ENSMUST00000212336	Mvb12a	6948.5	16769.7	1.27108	0.0234406	1.09258	0.386425	-1.49947	0.0368905	higher in PANC	lower in PANC
mmu-miR-27b-3p	ENSMUST00000113215	Sh3bgrl2	6948.5	16769.7	1.27108	0.0234406	2.23272	0.710475	-1.65195	0.00552936	higher in PANC	lower in PANC
mmu-miR-27b-3p	ENSMUST00000215026	Neo1	6948.5	16769.7	1.27108	0.0234406	1.07313	0.461125	-1.21859	0.0387628	higher in PANC	lower in PANC
mmu-miR-27b-3p	ENSMUST00000106576	Vav3	6948.5	16769.7	1.27108	0.0234406	1.19083	0.50445	-1.23918	0.0411735	higher in PANC	lower in PANC
mmu-miR-27b-3p	ENSMUST00000126982	Tulp4	6948.5	16769.7	1.27108	0.0234406	3.8139	1.74582	-1.12736	0.00391063	higher in PANC	lower in PANC
mmu-miR-27b-3p	ENSMUST00000144124	Tulp4	6948.5	16769.7	1.27108	0.0234406	4.84075	2.19037	-1.14405	0.0154913	higher in PANC	lower in PANC
mmu-miR-27b-3p	ENSMUST00000043204	Fbxo33	6948.5	16769.7	1.27108	0.0234406	4.9735	2.3285	-1.09486	0.0102964	higher in PANC	lower in PANC
mmu-miR-27b-3p	ENSMUST00000041589	Tob1	6948.5	16769.7	1.27108	0.0234406	10.9335	4.98172	-1.13404	3.29229e-06	higher in PANC	lower in PANC
mmu-miR-27b-3p	ENSMUST00000048967	Cpe	6948.5	16769.7	1.27108	0.0234406	64.4229	30.5469	-1.07655	0.000369213	higher in PANC	lower in PANC
mmu-miR-27b-3p	ENSMUST00000106103	Zzz3	6948.5	16769.7	1.27108	0.0234406	8.05748	1.96952	-2.03248	0.0412522	higher in PANC	lower in PANC
mmu-miR-27b-3p	ENSMUST00000037623	Nrn1	6948.5	16769.7	1.27108	0.0234406	9.08502	2.62392	-1.79176	0.00123779	higher in PANC	lower in PANC
mmu-miR-27b-3p	ENSMUST00000037341	Nhsl1	6948.5	16769.7	1.27108	0.0234406	1.81173	0.30755	-2.55847	0.0090767	higher in PANC	lower in PANC
mmu-miR-27b-3p	ENSMUST00000160665	Dnm3	6948.5	16769.7	1.27108	0.0234406	2.25465	0.279925	-3.00979	0.000258673	higher in PANC	lower in PANC
mmu-miR-27b-3p	ENSMUST00000066674	Car8	6948.5	16769.7	1.27108	0.0234406	14.0994	0.51645	-4.77086	0.0066181	higher in PANC	lower in PANC
mmu-miR-27b-3p	ENSMUST00000055723	Tnfrsf26	6948.5	16769.7	1.27108	0.0234406	20.2438	7.2265	-1.48611	0.0060155	higher in PANC	lower in PANC
mmu-miR-27b-3p	ENSMUST00000094120	Trrap	6948.5	16769.7	1.27108	0.0234406	2.935	0.59185	-2.31006	0.0202649	higher in PANC	lower in PANC
mmu-miR-27b-3p	ENSMUST00000159692	Ermp1	6948.5	16769.7	1.27108	0.0234406	19.6868	7.45828	-1.40031	0.00179862	higher in PANC	lower in PANC
mmu-miR-27b-3p	ENSMUST00000066610	Fam212b	6948.5	16769.7	1.27108	0.0234406	2.69577	0.643675	-2.0663	0.0190703	higher in PANC	lower in PANC
mmu-miR-27b-3p	ENSMUST00000056096	Zfp697	6948.5	16769.7	1.27108	0.0234406	3.06787	1.4763	-1.05525	0.00381835	higher in PANC	lower in PANC
mmu-miR-27b-3p	ENSMUST00000055294	Grem2	6948.5	16769.7	1.27108	0.0234406	93.7803	19.5998	-2.25844	0.000109363	higher in PANC	lower in PANC
mmu-miR-27b-3p	ENSMUST00000146451	2310061I04Rik	6948.5	16769.7	1.27108	0.0234406	3.6972	1.43935	-1.36102	0.0377445	higher in PANC	lower in PANC
mmu-miR-27b-3p	ENSMUST00000206495	Prkcb	6948.5	16769.7	1.27108	0.0234406	20.6326	4.13323	-2.31959	0.00519831	higher in PANC	lower in PANC
mmu-miR-27b-3p	ENSMUST00000064921	Prkcb	6948.5	16769.7	1.27108	0.0234406	4.3951	0.134625	-5.02888	0.00527787	higher in PANC	lower in PANC
mmu-miR-27b-3p	ENSMUST00000143692	Prkcb	6948.5	16769.7	1.27108	0.0234406	3.5571	0.008625	-8.68796	0.00338018	higher in PANC	lower in PANC
mmu-miR-27b-3p	ENSMUST00000065118	Ube2ql1	6948.5	16769.7	1.27108	0.0234406	2.15625	0.54005	-1.99736	0.0140155	higher in PANC	lower in PANC
mmu-miR-27b-3p	ENSMUST00000098750	Lrif1	6948.5	16769.7	1.27108	0.0234406	4.75495	1.5346	-1.63157	0.0288822	higher in PANC	lower in PANC
mmu-miR-27b-3p	ENSMUST00000128373	Fam78b	6948.5	16769.7	1.27108	0.0234406	4.87932	0.66755	-2.86973	3.95595e-05	higher in PANC	lower in PANC
mmu-miR-27b-3p	ENSMUST00000156902	Rai1	6948.5	16769.7	1.27108	0.0234406	1.55553	0.63655	-1.28906	0.0474099	higher in PANC	lower in PANC
mmu-miR-27b-3p	ENSMUST00000165860	Ubr4	6948.5	16769.7	1.27108	0.0234406	8.32235	0.07175	-6.85787	0.00406228	higher in PANC	lower in PANC
mmu-miR-27b-3p	ENSMUST00000216294	6030419C18Rik	6948.5	16769.7	1.27108	0.0234406	1.3211	0.548575	-1.26798	0.0109199	higher in PANC	lower in PANC
mmu-miR-27b-3p	ENSMUST00000113158	Zbtb34	6948.5	16769.7	1.27108	0.0234406	1.10137	0.197325	-2.48066	0.0136524	higher in PANC	lower in PANC
mmu-miR-27b-3p	ENSMUST00000098666	Ceacam1	6948.5	16769.7	1.27108	0.0234406	1.78743	0.465225	-1.94188	0.0175664	higher in PANC	lower in PANC
mmu-miR-10a-5p	ENSMUST00000107619	Klf4	33111.5	78467.7	1.24477	0.0233351	29.0507	12.0712	-1.26701	0.000136005	higher in PANC	lower in PANC
mmu-miR-10a-5p	ENSMUST00000076051	Slc8b1	33111.5	78467.7	1.24477	0.0233351	1.43705	0.2979	-2.27021	0.0265962	higher in PANC	lower in PANC
mmu-miR-10a-5p	ENSMUST00000019266	Ccl9	33111.5	78467.7	1.24477	0.0233351	3.99927	1.44017	-1.47349	0.00157482	higher in PANC	lower in PANC
mmu-miR-10a-5p	ENSMUST00000128777	Stam	33111.5	78467.7	1.24477	0.0233351	1.05115	0.4378	-1.26362	0.00405073	higher in PANC	lower in PANC
mmu-miR-10a-5p	ENSMUST00000105964	Gmeb1	33111.5	78467.7	1.24477	0.0233351	4.7806	1.49097	-1.68094	0.0185684	higher in PANC	lower in PANC
mmu-miR-10a-5p	ENSMUST00000173881	Il1rl1	33111.5	78467.7	1.24477	0.0233351	1.97335	0.3258	-2.59859	0.000143842	higher in PANC	lower in PANC
mmu-miR-10a-5p	ENSMUST00000173514	Il1rl1	33111.5	78467.7	1.24477	0.0233351	445.33	39.7867	-3.48452	0.0116746	higher in PANC	lower in PANC
mmu-miR-10a-5p	ENSMUST00000053043	Il1rl1	33111.5	78467.7	1.24477	0.0233351	163.411	8.21375	-4.31432	0.00686164	higher in PANC	lower in PANC
mmu-miR-10a-5p	ENSMUST00000025420	Ptpn2	33111.5	78467.7	1.24477	0.0233351	14.6146	4.72117	-1.6302	0.0100209	higher in PANC	lower in PANC
mmu-miR-10a-5p	ENSMUST00000096257	Lrrn4cl	33111.5	78467.7	1.24477	0.0233351	62.3036	25.5512	-1.28593	8.68048e-05	higher in PANC	lower in PANC
mmu-miR-10a-5p	ENSMUST00000066674	Car8	33111.5	78467.7	1.24477	0.0233351	14.0994	0.51645	-4.77086	0.0066181	higher in PANC	lower in PANC
mmu-miR-10a-5p	ENSMUST00000118607	Slc35e2	33111.5	78467.7	1.24477	0.0233351	1.9287	0.484525	-1.99299	0.0154202	higher in PANC	lower in PANC
mmu-miR-10a-5p	ENSMUST00000110748	Nrcam	33111.5	78467.7	1.24477	0.0233351	30.8861	14.3619	-1.10471	0.00365193	higher in PANC	lower in PANC
mmu-miR-10a-5p	ENSMUST00000218062	Nrcam	33111.5	78467.7	1.24477	0.0233351	1.05692	0.343225	-1.62265	0.0251981	higher in PANC	lower in PANC
mmu-miR-10a-5p	ENSMUST00000220082	Nrcam	33111.5	78467.7	1.24477	0.0233351	1.20433	0.2147	-2.48783	0.0344056	higher in PANC	lower in PANC
mmu-miR-10a-5p	ENSMUST00000026425	Pa2g4	33111.5	78467.7	1.24477	0.0233351	21.9016	6.2535	-1.8083	0.0377066	higher in PANC	lower in PANC
mmu-miR-23b-3p	ENSMUST00000108624	Rps9	17603.2	39942.3	1.18208	0.0385911	2.3726	0.60605	-1.96896	0.0064098	higher in PANC	lower in PANC
mmu-miR-23b-3p	ENSMUST00000071168	Tek	17603.2	39942.3	1.18208	0.0385911	4.56227	1.43457	-1.66913	0.0417935	higher in PANC	lower in PANC
mmu-miR-23b-3p	ENSMUST00000105527	Tnfaip3	17603.2	39942.3	1.18208	0.0385911	1.81815	0.477775	-1.92807	0.0315168	higher in PANC	lower in PANC
mmu-miR-23b-3p	ENSMUST00000150089	Sgk1	17603.2	39942.3	1.18208	0.0385911	6.93855	3.31763	-1.06448	0.0427136	higher in PANC	lower in PANC
mmu-miR-23b-3p	ENSMUST00000126560	Sgk1	17603.2	39942.3	1.18208	0.0385911	5.38213	1.79462	-1.58449	0.0182906	higher in PANC	lower in PANC
mmu-miR-23b-3p	ENSMUST00000021028	Itgb3	17603.2	39942.3	1.18208	0.0385911	23.9654	5.19932	-2.20456	0.0235162	higher in PANC	lower in PANC
mmu-miR-23b-3p	ENSMUST00000021784	Irf4	17603.2	39942.3	1.18208	0.0385911	1.4638	0.1111	-3.71979	0.00740021	higher in PANC	lower in PANC
mmu-miR-23b-3p	ENSMUST00000163623	Nedd9	17603.2	39942.3	1.18208	0.0385911	3.13868	0.88555	-1.82551	0.00313132	higher in PANC	lower in PANC
mmu-miR-23b-3p	ENSMUST00000063542	Naa50	17603.2	39942.3	1.18208	0.0385911	11.2437	3.61002	-1.63904	0.00919212	higher in PANC	lower in PANC
mmu-miR-23b-3p	ENSMUST00000025166	Cdh2	17603.2	39942.3	1.18208	0.0385911	27.8434	12.393	-1.16781	0.00593813	higher in PANC	lower in PANC
mmu-miR-23b-3p	ENSMUST00000025399	Pmaip1	17603.2	39942.3	1.18208	0.0385911	6.48797	1.60712	-2.01329	0.0153922	higher in PANC	lower in PANC
mmu-miR-23b-3p	ENSMUST00000168086	Jade1	17603.2	39942.3	1.18208	0.0385911	14.7447	0.138725	-6.73182	0.000123417	higher in PANC	lower in PANC
mmu-miR-23b-3p	ENSMUST00000029865	Trp53inp1	17603.2	39942.3	1.18208	0.0385911	4.90848	1.9505	-1.33143	0.0183787	higher in PANC	lower in PANC
mmu-miR-23b-3p	ENSMUST00000132386	Ptp4a2	17603.2	39942.3	1.18208	0.0385911	4.33052	1.23142	-1.81421	0.000138751	higher in PANC	lower in PANC
mmu-miR-23b-3p	ENSMUST00000207105	Irf2	17603.2	39942.3	1.18208	0.0385911	2.86258	0.652425	-2.13343	0.0319964	higher in PANC	lower in PANC
mmu-miR-23b-3p	ENSMUST00000041589	Tob1	17603.2	39942.3	1.18208	0.0385911	10.9335	4.98172	-1.13404	3.29229e-06	higher in PANC	lower in PANC
mmu-miR-23b-3p	ENSMUST00000037623	Nrn1	17603.2	39942.3	1.18208	0.0385911	9.08502	2.62392	-1.79176	0.00123779	higher in PANC	lower in PANC
mmu-miR-23b-3p	ENSMUST00000166395	Tgif1	17603.2	39942.3	1.18208	0.0385911	1.14152	0.5633	-1.01899	0.0132157	higher in PANC	lower in PANC
mmu-miR-23b-3p	ENSMUST00000055294	Grem2	17603.2	39942.3	1.18208	0.0385911	93.7803	19.5998	-2.25844	0.000109363	higher in PANC	lower in PANC
mmu-miR-23b-3p	ENSMUST00000218576	Nup107	17603.2	39942.3	1.18208	0.0385911	2.25345	0.845775	-1.41379	0.00663969	higher in PANC	lower in PANC
mmu-miR-23b-3p	ENSMUST00000165860	Ubr4	17603.2	39942.3	1.18208	0.0385911	8.32235	0.07175	-6.85787	0.00406228	higher in PANC	lower in PANC
mmu-miR-23b-3p	ENSMUST00000113158	Zbtb34	17603.2	39942.3	1.18208	0.0385911	1.10137	0.197325	-2.48066	0.0136524	higher in PANC	lower in PANC
mmu-miR-23b-3p	ENSMUST00000106291	Ube2d3	17603.2	39942.3	1.18208	0.0385911	118.707	34.2506	-1.79321	0.0455752	higher in PANC	lower in PANC
mmu-miR-210-3p	ENSMUST00000113539	Zxdc	44.25	89.6667	1.01889	0.0420988	2.08345	0.765775	-1.44398	0.0275488	higher in PANC	lower in PANC
mmu-miR-210-3p	ENSMUST00000171100	Rab11a	44.25	89.6667	1.01889	0.0420988	1.93298	0.963325	-1.00473	0.0412833	higher in PANC	lower in PANC
mmu-miR-210-3p	ENSMUST00000137365	Col6a2	44.25	89.6667	1.01889	0.0420988	4.32995	1.97015	-1.13604	0.0111397	higher in PANC	lower in PANC
mmu-miR-210-3p	ENSMUST00000105413	Col6a2	44.25	89.6667	1.01889	0.0420988	11.3547	5.0813	-1.16003	0.024773	higher in PANC	lower in PANC
mmu-miR-210-3p	ENSMUST00000091853	Net1	44.25	89.6667	1.01889	0.0420988	12.0967	4.61015	-1.39172	0.00487133	higher in PANC	lower in PANC
mmu-miR-210-3p	ENSMUST00000220887	Net1	44.25	89.6667	1.01889	0.0420988	4.51623	1.52172	-1.56941	0.0415496	higher in PANC	lower in PANC
mmu-miR-210-3p	ENSMUST00000099946	Net1	44.25	89.6667	1.01889	0.0420988	8.4444	2.75385	-1.61654	2.89436e-06	higher in PANC	lower in PANC
mmu-miR-210-3p	ENSMUST00000163623	Nedd9	44.25	89.6667	1.01889	0.0420988	3.13868	0.88555	-1.82551	0.00313132	higher in PANC	lower in PANC
mmu-miR-210-3p	ENSMUST00000231097	Ddx46	44.25	89.6667	1.01889	0.0420988	1.54215	0.6279	-1.29634	0.00834279	higher in PANC	lower in PANC
mmu-miR-210-3p	ENSMUST00000226644	Trio	44.25	89.6667	1.01889	0.0420988	4.43037	0.952225	-2.21805	0.000181088	higher in PANC	lower in PANC
mmu-miR-210-3p	ENSMUST00000025166	Cdh2	44.25	89.6667	1.01889	0.0420988	27.8434	12.393	-1.16781	0.00593813	higher in PANC	lower in PANC
mmu-miR-210-3p	ENSMUST00000136547	Hivep3	44.25	89.6667	1.01889	0.0420988	1.47467	0.674525	-1.12845	0.0092957	higher in PANC	lower in PANC
mmu-miR-210-3p	ENSMUST00000125646	Cul4a	44.25	89.6667	1.01889	0.0420988	2.22495	1.05888	-1.07124	0.03227	higher in PANC	lower in PANC
mmu-miR-210-3p	ENSMUST00000118607	Slc35e2	44.25	89.6667	1.01889	0.0420988	1.9287	0.484525	-1.99299	0.0154202	higher in PANC	lower in PANC
mmu-miR-210-3p	ENSMUST00000056096	Zfp697	44.25	89.6667	1.01889	0.0420988	3.06787	1.4763	-1.05525	0.00381835	higher in PANC	lower in PANC
mmu-miR-210-3p	ENSMUST00000146451	2310061I04Rik	44.25	89.6667	1.01889	0.0420988	3.6972	1.43935	-1.36102	0.0377445	higher in PANC	lower in PANC
mmu-miR-210-3p	ENSMUST00000174300	Yap1	44.25	89.6667	1.01889	0.0420988	1.19182	0.074175	-4.0061	0.00011825	higher in PANC	lower in PANC
mmu-miR-210-3p	ENSMUST00000135691	Rpl34	44.25	89.6667	1.01889	0.0420988	1.24285	0.297375	-2.0633	0.0212617	higher in PANC	lower in PANC
mmu-miR-210-3p	ENSMUST00000165860	Ubr4	44.25	89.6667	1.01889	0.0420988	8.32235	0.07175	-6.85787	0.00406228	higher in PANC	lower in PANC
mmu-miR-210-3p	ENSMUST00000093962	Ccnd1	44.25	89.6667	1.01889	0.0420988	118.105	41.4734	-1.50982	0.0175282	higher in PANC	lower in PANC
mmu-miR-146b-5p	ENSMUST00000086844	Tcf7	6508.75	12386	0.928258	0.0104984	7.08275	1.57845	-2.1658	0.0029026	higher in PANC	lower in PANC
mmu-miR-146b-5p	ENSMUST00000021784	Irf4	6508.75	12386	0.928258	0.0104984	1.4638	0.1111	-3.71979	0.00740021	higher in PANC	lower in PANC
mmu-miR-146b-5p	ENSMUST00000029865	Trp53inp1	6508.75	12386	0.928258	0.0104984	4.90848	1.9505	-1.33143	0.0183787	higher in PANC	lower in PANC
mmu-miR-146b-5p	ENSMUST00000113158	Zbtb34	6508.75	12386	0.928258	0.0104984	1.10137	0.197325	-2.48066	0.0136524	higher in PANC	lower in PANC
mmu-miR-3102-5p	ENSMUST00000112334	Reps2	24	41.6667	0.795859	0.041918	1.11102	0.4328	-1.36012	0.0337047	higher in PANC	lower in PANC
mmu-miR-3102-5p	ENSMUST00000105964	Gmeb1	24	41.6667	0.795859	0.041918	4.7806	1.49097	-1.68094	0.0185684	higher in PANC	lower in PANC
mmu-miR-181c-5p	ENSMUST00000114841	Fam122b	1808.5	3115.67	0.784747	0.0124296	2.75155	0.9458	-1.54064	0.0427295	higher in PANC	lower in PANC
mmu-miR-181c-5p	ENSMUST00000105527	Tnfaip3	1808.5	3115.67	0.784747	0.0124296	1.81815	0.477775	-1.92807	0.0315168	higher in PANC	lower in PANC
mmu-miR-181c-5p	ENSMUST00000021028	Itgb3	1808.5	3115.67	0.784747	0.0124296	23.9654	5.19932	-2.20456	0.0235162	higher in PANC	lower in PANC
mmu-miR-181c-5p	ENSMUST00000148014	Rasa1	1808.5	3115.67	0.784747	0.0124296	1.43932	0.698775	-1.04249	0.0141272	higher in PANC	lower in PANC
mmu-miR-181c-5p	ENSMUST00000168086	Jade1	1808.5	3115.67	0.784747	0.0124296	14.7447	0.138725	-6.73182	0.000123417	higher in PANC	lower in PANC
mmu-miR-181c-5p	ENSMUST00000112629	Nr4a2	1808.5	3115.67	0.784747	0.0124296	1.7712	0.76135	-1.2181	0.0476796	higher in PANC	lower in PANC
mmu-miR-181c-5p	ENSMUST00000029865	Trp53inp1	1808.5	3115.67	0.784747	0.0124296	4.90848	1.9505	-1.33143	0.0183787	higher in PANC	lower in PANC
mmu-miR-181c-5p	ENSMUST00000043204	Fbxo33	1808.5	3115.67	0.784747	0.0124296	4.9735	2.3285	-1.09486	0.0102964	higher in PANC	lower in PANC
mmu-miR-181c-5p	ENSMUST00000037502	Fam117a	1808.5	3115.67	0.784747	0.0124296	11.9624	4.3292	-1.46633	5.42988e-05	higher in PANC	lower in PANC
mmu-miR-181c-5p	ENSMUST00000037623	Nrn1	1808.5	3115.67	0.784747	0.0124296	9.08502	2.62392	-1.79176	0.00123779	higher in PANC	lower in PANC
mmu-miR-181c-5p	ENSMUST00000038845	Cd53	1808.5	3115.67	0.784747	0.0124296	2.75332	0.8822	-1.642	0.0275497	higher in PANC	lower in PANC
mmu-miR-181c-5p	ENSMUST00000094120	Trrap	1808.5	3115.67	0.784747	0.0124296	2.935	0.59185	-2.31006	0.0202649	higher in PANC	lower in PANC
mmu-miR-181c-5p	ENSMUST00000113158	Zbtb34	1808.5	3115.67	0.784747	0.0124296	1.10137	0.197325	-2.48066	0.0136524	higher in PANC	lower in PANC
mmu-miR-378b	ENSMUST00000023356	Snai2	209	346.667	0.730046	0.0257606	41.536	18.0282	-1.20411	0.0105216	higher in PANC	lower in PANC
mmu-miR-378b	ENSMUST00000039818	Aldh4a1	209	346.667	0.730046	0.0257606	5.98305	2.56743	-1.22056	0.0271941	higher in PANC	lower in PANC
mmu-miR-378b	ENSMUST00000207105	Irf2	209	346.667	0.730046	0.0257606	2.86258	0.652425	-2.13343	0.0319964	higher in PANC	lower in PANC
mmu-miR-378b	ENSMUST00000035804	Cdo1	209	346.667	0.730046	0.0257606	4.8065	0.74685	-2.6861	0.0332447	higher in PANC	lower in PANC
mmu-miR-378b	ENSMUST00000041589	Tob1	209	346.667	0.730046	0.0257606	10.9335	4.98172	-1.13404	3.29229e-06	higher in PANC	lower in PANC
mmu-miR-378b	ENSMUST00000047028	Lgalsl	209	346.667	0.730046	0.0257606	26.1624	13.0073	-1.00818	0.000147877	higher in PANC	lower in PANC
mmu-miR-378b	ENSMUST00000165860	Ubr4	209	346.667	0.730046	0.0257606	8.32235	0.07175	-6.85787	0.00406228	higher in PANC	lower in PANC
mmu-miR-143-3p	ENSMUST00000109543	Vcan	77034.8	126043	0.710331	0.000262591	4.32065	1.9132	-1.17526	0.0222942	higher in PANC	lower in PANC
mmu-miR-143-3p	ENSMUST00000027377	Igfbp5	77034.8	126043	0.710331	0.000262591	19.3466	2.81988	-2.77837	0.00114883	higher in PANC	lower in PANC
mmu-miR-143-3p	ENSMUST00000170287	Hmgcr	77034.8	126043	0.710331	0.000262591	9.61167	0.584525	-4.03945	0.00354162	higher in PANC	lower in PANC
mmu-miR-143-3p	ENSMUST00000025294	Ttc39c	77034.8	126043	0.710331	0.000262591	7.83993	3.8175	-1.03821	0.00287819	higher in PANC	lower in PANC
mmu-miR-143-3p	ENSMUST00000041768	Akr1c14	77034.8	126043	0.710331	0.000262591	6.30665	2.30515	-1.45201	0.0134377	higher in PANC	lower in PANC
mmu-miR-143-3p	ENSMUST00000094120	Trrap	77034.8	126043	0.710331	0.000262591	2.935	0.59185	-2.31006	0.0202649	higher in PANC	lower in PANC
mmu-miR-143-3p	ENSMUST00000062254	Clec14a	77034.8	126043	0.710331	0.000262591	1.40417	0.29355	-2.25804	0.013737	higher in PANC	lower in PANC
mmu-miR-143-3p	ENSMUST00000165860	Ubr4	77034.8	126043	0.710331	0.000262591	8.32235	0.07175	-6.85787	0.00406228	higher in PANC	lower in PANC
mmu-miR-143-3p	ENSMUST00000106803	1700024P16Rik	77034.8	126043	0.710331	0.000262591	2.83907	1.0295	-1.46348	0.0188753	higher in PANC	lower in PANC
mmu-miR-203-3p	ENSMUST00000115456	Cav1	62.5	101	0.692427	0.00330503	22.6319	6.9412	-1.7051	0.000423812	higher in PANC	lower in PANC
mmu-miR-203-3p	ENSMUST00000043183	Ces2g	62.5	101	0.692427	0.00330503	4.14405	0.9893	-2.06656	0.0210321	higher in PANC	lower in PANC
mmu-miR-203-3p	ENSMUST00000048096	Tlr4	62.5	101	0.692427	0.00330503	9.80832	2.1093	-2.21724	0.0391897	higher in PANC	lower in PANC
mmu-miR-203-3p	ENSMUST00000206495	Prkcb	62.5	101	0.692427	0.00330503	20.6326	4.13323	-2.31959	0.00519831	higher in PANC	lower in PANC
mmu-miR-203-3p	ENSMUST00000064921	Prkcb	62.5	101	0.692427	0.00330503	4.3951	0.134625	-5.02888	0.00527787	higher in PANC	lower in PANC
mmu-miR-203-3p	ENSMUST00000143692	Prkcb	62.5	101	0.692427	0.00330503	3.5571	0.008625	-8.68796	0.00338018	higher in PANC	lower in PANC
mmu-miR-203-3p	ENSMUST00000200366	Shisa5	62.5	101	0.692427	0.00330503	2.32768	1.12377	-1.05054	0.0325206	higher in PANC	lower in PANC
mmu-miR-203-3p	ENSMUST00000154184	Shisa5	62.5	101	0.692427	0.00330503	6.43295	2.3169	-1.47328	0.00889499	higher in PANC	lower in PANC
mmu-miR-497a-5p	ENSMUST00000144964	Pex6	9371.25	15006	0.679226	0.0372239	2.2308	0.73565	-1.60047	0.0289771	higher in PANC	lower in PANC
mmu-miR-497a-5p	ENSMUST00000194139	Qrich1	9371.25	15006	0.679226	0.0372239	1.45558	0.686975	-1.08326	0.00361491	higher in PANC	lower in PANC
mmu-miR-497a-5p	ENSMUST00000192331	Qrich1	9371.25	15006	0.679226	0.0372239	1.02495	0.483625	-1.08359	0.000167555	higher in PANC	lower in PANC
mmu-miR-497a-5p	ENSMUST00000022587	Tsc22d1	9371.25	15006	0.679226	0.0372239	48.1219	23.4047	-1.03989	0.000238818	higher in PANC	lower in PANC
mmu-miR-497a-5p	ENSMUST00000134109	Tsc22d1	9371.25	15006	0.679226	0.0372239	1.32632	0.603225	-1.13667	0.0376087	higher in PANC	lower in PANC
mmu-miR-497a-5p	ENSMUST00000226644	Trio	9371.25	15006	0.679226	0.0372239	4.43037	0.952225	-2.21805	0.000181088	higher in PANC	lower in PANC
mmu-miR-497a-5p	ENSMUST00000090096	Oxr1	9371.25	15006	0.679226	0.0372239	21.6315	9.80017	-1.14226	0.0480185	higher in PANC	lower in PANC
mmu-miR-497a-5p	ENSMUST00000025294	Ttc39c	9371.25	15006	0.679226	0.0372239	7.83993	3.8175	-1.03821	0.00287819	higher in PANC	lower in PANC
mmu-miR-497a-5p	ENSMUST00000115268	Csf1r	9371.25	15006	0.679226	0.0372239	7.69473	3.65497	-1.07401	8.19826e-06	higher in PANC	lower in PANC
mmu-miR-497a-5p	ENSMUST00000200366	Shisa5	9371.25	15006	0.679226	0.0372239	2.32768	1.12377	-1.05054	0.0325206	higher in PANC	lower in PANC
mmu-miR-497a-5p	ENSMUST00000154184	Shisa5	9371.25	15006	0.679226	0.0372239	6.43295	2.3169	-1.47328	0.00889499	higher in PANC	lower in PANC
mmu-miR-497a-5p	ENSMUST00000029540	Npr1	9371.25	15006	0.679226	0.0372239	5.389	2.14418	-1.32959	0.0182023	higher in PANC	lower in PANC
mmu-miR-497a-5p	ENSMUST00000029766	Bcar3	9371.25	15006	0.679226	0.0372239	1.27145	0.504225	-1.33434	0.0383412	higher in PANC	lower in PANC
mmu-miR-497a-5p	ENSMUST00000197073	Bcar3	9371.25	15006	0.679226	0.0372239	1.06717	0.15895	-2.74715	0.016457	higher in PANC	lower in PANC
mmu-miR-497a-5p	ENSMUST00000039818	Aldh4a1	9371.25	15006	0.679226	0.0372239	5.98305	2.56743	-1.22056	0.0271941	higher in PANC	lower in PANC
mmu-miR-497a-5p	ENSMUST00000152297	Nadk	9371.25	15006	0.679226	0.0372239	4.38295	2.00375	-1.1292	0.00495161	higher in PANC	lower in PANC
mmu-miR-497a-5p	ENSMUST00000102995	Ahcyl2	9371.25	15006	0.679226	0.0372239	5.55978	2.24425	-1.30879	0.0154969	higher in PANC	lower in PANC
mmu-miR-497a-5p	ENSMUST00000112127	Arhgap6	9371.25	15006	0.679226	0.0372239	11.491	5.51125	-1.06005	0.0140683	higher in PANC	lower in PANC
mmu-miR-497a-5p	ENSMUST00000112131	Arhgap6	9371.25	15006	0.679226	0.0372239	19.0842	7.31747	-1.38296	0.00336789	higher in PANC	lower in PANC
mmu-miR-497a-5p	ENSMUST00000033820	F7	9371.25	15006	0.679226	0.0372239	2.40873	0.661475	-1.86451	0.039906	higher in PANC	lower in PANC
mmu-miR-497a-5p	ENSMUST00000125646	Cul4a	9371.25	15006	0.679226	0.0372239	2.22495	1.05888	-1.07124	0.03227	higher in PANC	lower in PANC
mmu-miR-497a-5p	ENSMUST00000126982	Tulp4	9371.25	15006	0.679226	0.0372239	3.8139	1.74582	-1.12736	0.00391063	higher in PANC	lower in PANC
mmu-miR-497a-5p	ENSMUST00000144124	Tulp4	9371.25	15006	0.679226	0.0372239	4.84075	2.19037	-1.14405	0.0154913	higher in PANC	lower in PANC
mmu-miR-497a-5p	ENSMUST00000041589	Tob1	9371.25	15006	0.679226	0.0372239	10.9335	4.98172	-1.13404	3.29229e-06	higher in PANC	lower in PANC
mmu-miR-497a-5p	ENSMUST00000125242	Dcxr	9371.25	15006	0.679226	0.0372239	2.97368	1.25168	-1.24839	0.0248465	higher in PANC	lower in PANC
mmu-miR-497a-5p	ENSMUST00000106148	Dcxr	9371.25	15006	0.679226	0.0372239	4.39607	1.29723	-1.76079	0.0496454	higher in PANC	lower in PANC
mmu-miR-497a-5p	ENSMUST00000122883	Dcxr	9371.25	15006	0.679226	0.0372239	4.35992	1.13672	-1.93942	0.0176977	higher in PANC	lower in PANC
mmu-miR-497a-5p	ENSMUST00000055294	Grem2	9371.25	15006	0.679226	0.0372239	93.7803	19.5998	-2.25844	0.000109363	higher in PANC	lower in PANC
mmu-miR-497a-5p	ENSMUST00000178207	1600014C10Rik	9371.25	15006	0.679226	0.0372239	2.212	1.09235	-1.01792	0.0120462	higher in PANC	lower in PANC
mmu-miR-497a-5p	ENSMUST00000165860	Ubr4	9371.25	15006	0.679226	0.0372239	8.32235	0.07175	-6.85787	0.00406228	higher in PANC	lower in PANC
mmu-miR-652-3p	ENSMUST00000144964	Pex6	15950.2	20632	0.371305	0.0367162	2.2308	0.73565	-1.60047	0.0289771	higher in PANC	lower in PANC
mmu-miR-652-3p	ENSMUST00000146483	Man1a	15950.2	20632	0.371305	0.0367162	5.57505	2.4537	-1.18403	0.0099009	higher in PANC	lower in PANC
mmu-miR-652-3p	ENSMUST00000150899	Pex5	15950.2	20632	0.371305	0.0367162	1.3547	0.528425	-1.3582	0.0311989	higher in PANC	lower in PANC
mmu-let-7i-5p	ENSMUST00000055723	Tnfrsf26	117190	131495	0.166152	0.037459	20.2438	7.2265	-1.48611	0.0060155	higher in PANC	lower in PANC
mmu-let-7i-5p	ENSMUST00000002327	Def6	117190	131495	0.166152	0.037459	6.12215	2.47343	-1.30753	0.0197763	higher in PANC	lower in PANC
mmu-let-7i-5p	ENSMUST00000146483	Man1a	117190	131495	0.166152	0.037459	5.57505	2.4537	-1.18403	0.0099009	higher in PANC	lower in PANC
mmu-let-7i-5p	ENSMUST00000150899	Pex5	117190	131495	0.166152	0.037459	1.3547	0.528425	-1.3582	0.0311989	higher in PANC	lower in PANC
mmu-let-7i-5p	ENSMUST00000080469	Met	117190	131495	0.166152	0.037459	3.0918	0.3068	-3.33308	0.000521739	higher in PANC	lower in PANC
mmu-let-7i-5p	ENSMUST00000229028	St3gal1	117190	131495	0.166152	0.037459	32.5917	9.49517	-1.77924	0.012324	higher in PANC	lower in PANC
mmu-let-7i-5p	ENSMUST00000188414	Slc25a13	117190	131495	0.166152	0.037459	3.427	0.820625	-2.06215	0.00351978	higher in PANC	lower in PANC
mmu-let-7i-5p	ENSMUST00000085077	Arnt2	117190	131495	0.166152	0.037459	2.56735	0.01415	-7.50333	0.0249218	higher in PANC	lower in PANC
mmu-let-7i-5p	ENSMUST00000015889	Plekho1	117190	131495	0.166152	0.037459	14.9287	7.26422	-1.03921	0.00302823	higher in PANC	lower in PANC
mmu-let-7i-5p	ENSMUST00000017946	Fam134c	117190	131495	0.166152	0.037459	12.4701	5.81203	-1.10136	0.0329666	higher in PANC	lower in PANC
mmu-let-7i-5p	ENSMUST00000154001	Slc25a39	117190	131495	0.166152	0.037459	1.05668	0.417825	-1.33856	0.023594	higher in PANC	lower in PANC
mmu-let-7i-5p	ENSMUST00000092566	Slc16a10	117190	131495	0.166152	0.037459	5.8104	1.1042	-2.39564	3.78017e-05	higher in PANC	lower in PANC
mmu-let-7i-5p	ENSMUST00000131627	Mdm2	117190	131495	0.166152	0.037459	8.7342	3.7511	-1.21936	0.00797942	higher in PANC	lower in PANC
mmu-let-7i-5p	ENSMUST00000155285	Mdm2	117190	131495	0.166152	0.037459	49.5817	5.78038	-3.10057	0.00203415	higher in PANC	lower in PANC
mmu-let-7i-5p	ENSMUST00000021028	Itgb3	117190	131495	0.166152	0.037459	23.9654	5.19932	-2.20456	0.0235162	higher in PANC	lower in PANC
mmu-let-7i-5p	ENSMUST00000021784	Irf4	117190	131495	0.166152	0.037459	1.4638	0.1111	-3.71979	0.00740021	higher in PANC	lower in PANC
mmu-let-7i-5p	ENSMUST00000109543	Vcan	117190	131495	0.166152	0.037459	4.32065	1.9132	-1.17526	0.0222942	higher in PANC	lower in PANC
mmu-let-7i-5p	ENSMUST00000022638	Nefm	117190	131495	0.166152	0.037459	5.73112	1.15597	-2.30971	0.0249162	higher in PANC	lower in PANC
mmu-let-7i-5p	ENSMUST00000111089	Nefm	117190	131495	0.166152	0.037459	3.56902	0.155525	-4.52031	0.0166573	higher in PANC	lower in PANC
mmu-let-7i-5p	ENSMUST00000022639	Nefl	117190	131495	0.166152	0.037459	11.6099	0.53055	-4.45173	0.0179636	higher in PANC	lower in PANC
mmu-let-7i-5p	ENSMUST00000023312	Alcam	117190	131495	0.166152	0.037459	15.1715	5.19825	-1.54527	0.026288	higher in PANC	lower in PANC
mmu-let-7i-5p	ENSMUST00000152579	Fstl1	117190	131495	0.166152	0.037459	10.3729	3.08025	-1.7517	0.000926499	higher in PANC	lower in PANC
mmu-let-7i-5p	ENSMUST00000229619	Masp1	117190	131495	0.166152	0.037459	10.1944	1.7244	-2.56361	0.0031393	higher in PANC	lower in PANC
mmu-let-7i-5p	ENSMUST00000141853	Mapre2	117190	131495	0.166152	0.037459	1.55387	0.704225	-1.14176	0.0364766	higher in PANC	lower in PANC
mmu-let-7i-5p	ENSMUST00000025399	Pmaip1	117190	131495	0.166152	0.037459	6.48797	1.60712	-2.01329	0.0153922	higher in PANC	lower in PANC
mmu-let-7i-5p	ENSMUST00000217745	Dnajc14	117190	131495	0.166152	0.037459	6.77468	0.976475	-2.7945	0.0458038	higher in PANC	lower in PANC
mmu-let-7i-5p	ENSMUST00000200366	Shisa5	117190	131495	0.166152	0.037459	2.32768	1.12377	-1.05054	0.0325206	higher in PANC	lower in PANC
mmu-let-7i-5p	ENSMUST00000154184	Shisa5	117190	131495	0.166152	0.037459	6.43295	2.3169	-1.47328	0.00889499	higher in PANC	lower in PANC
mmu-let-7i-5p	ENSMUST00000027377	Igfbp5	117190	131495	0.166152	0.037459	19.3466	2.81988	-2.77837	0.00114883	higher in PANC	lower in PANC
mmu-let-7i-5p	ENSMUST00000189505	Lrrfip1	117190	131495	0.166152	0.037459	1.10645	0.529525	-1.06317	0.0386066	higher in PANC	lower in PANC
mmu-let-7i-5p	ENSMUST00000027863	Atp1b1	117190	131495	0.166152	0.037459	14.3095	4.62293	-1.63009	0.00290713	higher in PANC	lower in PANC
mmu-let-7i-5p	ENSMUST00000114529	Acbd5	117190	131495	0.166152	0.037459	7.436	1.53838	-2.27312	0.0229499	higher in PANC	lower in PANC
mmu-let-7i-5p	ENSMUST00000077737	Brd3	117190	131495	0.166152	0.037459	6.91022	0.464225	-3.89584	0.0381961	higher in PANC	lower in PANC
mmu-let-7i-5p	ENSMUST00000151298	Phospho2	117190	131495	0.166152	0.037459	1.0385	0.30855	-1.75093	0.0221228	higher in PANC	lower in PANC
mmu-let-7i-5p	ENSMUST00000196612	Nbea	117190	131495	0.166152	0.037459	1.90437	0.392325	-2.2792	1.80128e-05	higher in PANC	lower in PANC
mmu-let-7i-5p	ENSMUST00000029766	Bcar3	117190	131495	0.166152	0.037459	1.27145	0.504225	-1.33434	0.0383412	higher in PANC	lower in PANC
mmu-let-7i-5p	ENSMUST00000197073	Bcar3	117190	131495	0.166152	0.037459	1.06717	0.15895	-2.74715	0.016457	higher in PANC	lower in PANC
mmu-let-7i-5p	ENSMUST00000029865	Trp53inp1	117190	131495	0.166152	0.037459	4.90848	1.9505	-1.33143	0.0183787	higher in PANC	lower in PANC
mmu-let-7i-5p	ENSMUST00000076306	Prkag2	117190	131495	0.166152	0.037459	1.17273	0.208775	-2.48984	0.000701795	higher in PANC	lower in PANC
mmu-let-7i-5p	ENSMUST00000192048	Pcdh7	117190	131495	0.166152	0.037459	1.79202	0.8709	-1.04101	0.0268864	higher in PANC	lower in PANC
mmu-let-7i-5p	ENSMUST00000217475	Cryab	117190	131495	0.166152	0.037459	5.9473	2.73215	-1.1222	0.00542441	higher in PANC	lower in PANC
mmu-let-7i-5p	ENSMUST00000076051	Slc8b1	117190	131495	0.166152	0.037459	1.43705	0.2979	-2.27021	0.0265962	higher in PANC	lower in PANC
mmu-let-7i-5p	ENSMUST00000038570	Nipsnap1	117190	131495	0.166152	0.037459	3.3842	1.11082	-1.60718	0.00052533	higher in PANC	lower in PANC
mmu-let-7i-5p	ENSMUST00000126283	Eda2r	117190	131495	0.166152	0.037459	6.47082	2.2513	-1.52319	0.0167278	higher in PANC	lower in PANC
mmu-let-7i-5p	ENSMUST00000043204	Fbxo33	117190	131495	0.166152	0.037459	4.9735	2.3285	-1.09486	0.0102964	higher in PANC	lower in PANC
mmu-let-7i-5p	ENSMUST00000221758	Dock4	117190	131495	0.166152	0.037459	1.37525	0.5014	-1.45566	0.0105932	higher in PANC	lower in PANC
mmu-let-7i-5p	ENSMUST00000207298	Ppfia1	117190	131495	0.166152	0.037459	1.87545	0.77945	-1.26671	0.0390928	higher in PANC	lower in PANC
mmu-let-7i-5p	ENSMUST00000041589	Tob1	117190	131495	0.166152	0.037459	10.9335	4.98172	-1.13404	3.29229e-06	higher in PANC	lower in PANC
mmu-let-7i-5p	ENSMUST00000144509	Mical2	117190	131495	0.166152	0.037459	1.49985	0.44985	-1.7373	0.0311778	higher in PANC	lower in PANC
mmu-let-7i-5p	ENSMUST00000106648	Mical2	117190	131495	0.166152	0.037459	18.9779	4.62485	-2.03685	0.000786824	higher in PANC	lower in PANC
mmu-let-7i-5p	ENSMUST00000107392	Anpep	117190	131495	0.166152	0.037459	1.12738	0.35915	-1.65031	0.00350022	higher in PANC	lower in PANC
mmu-let-7i-5p	ENSMUST00000049004	Anpep	117190	131495	0.166152	0.037459	43.3848	13.2019	-1.71644	0.0111239	higher in PANC	lower in PANC
mmu-let-7i-5p	ENSMUST00000149164	Anpep	117190	131495	0.166152	0.037459	1.82993	0.235875	-2.95569	0.00307663	higher in PANC	lower in PANC
mmu-let-7i-5p	ENSMUST00000037623	Nrn1	117190	131495	0.166152	0.037459	9.08502	2.62392	-1.79176	0.00123779	higher in PANC	lower in PANC
mmu-let-7i-5p	ENSMUST00000040361	Atp6v0e2	117190	131495	0.166152	0.037459	4.45828	1.02297	-2.12371	0.00934791	higher in PANC	lower in PANC
mmu-let-7i-5p	ENSMUST00000118605	Inpp5f	117190	131495	0.166152	0.037459	2.17397	0.33865	-2.68247	0.00521441	higher in PANC	lower in PANC
mmu-let-7i-5p	ENSMUST00000102514	Rtn4rl1	117190	131495	0.166152	0.037459	4.58897	1.41215	-1.70028	7.73997e-05	higher in PANC	lower in PANC
mmu-let-7i-5p	ENSMUST00000094120	Trrap	117190	131495	0.166152	0.037459	2.935	0.59185	-2.31006	0.0202649	higher in PANC	lower in PANC
mmu-let-7i-5p	ENSMUST00000070375	Penk	117190	131495	0.166152	0.037459	65.9569	21.7581	-1.59997	9.75056e-06	higher in PANC	lower in PANC
mmu-let-7i-5p	ENSMUST00000159692	Ermp1	117190	131495	0.166152	0.037459	19.6868	7.45828	-1.40031	0.00179862	higher in PANC	lower in PANC
mmu-let-7i-5p	ENSMUST00000114256	Lingo1	117190	131495	0.166152	0.037459	12.6662	6.00605	-1.0765	0.00364183	higher in PANC	lower in PANC
mmu-let-7i-5p	ENSMUST00000055294	Grem2	117190	131495	0.166152	0.037459	93.7803	19.5998	-2.25844	0.000109363	higher in PANC	lower in PANC
mmu-let-7i-5p	ENSMUST00000212985	Fbxo31	117190	131495	0.166152	0.037459	1.9784	0.948325	-1.06088	0.0172319	higher in PANC	lower in PANC
mmu-let-7i-5p	ENSMUST00000172306	Dusp7	117190	131495	0.166152	0.037459	27.6216	12.732	-1.11733	8.31886e-05	higher in PANC	lower in PANC
mmu-let-7i-5p	ENSMUST00000178207	1600014C10Rik	117190	131495	0.166152	0.037459	2.212	1.09235	-1.01792	0.0120462	higher in PANC	lower in PANC
mmu-let-7i-5p	ENSMUST00000055528	Zscan22	117190	131495	0.166152	0.037459	1.89605	0.356075	-2.41274	0.0218462	higher in PANC	lower in PANC
mmu-let-7i-5p	ENSMUST00000081497	Pop5	117190	131495	0.166152	0.037459	5.80778	2.02778	-1.51809	0.0127789	higher in PANC	lower in PANC
mmu-let-7i-5p	ENSMUST00000156902	Rai1	117190	131495	0.166152	0.037459	1.55553	0.63655	-1.28906	0.0474099	higher in PANC	lower in PANC
mmu-let-7i-5p	ENSMUST00000165860	Ubr4	117190	131495	0.166152	0.037459	8.32235	0.07175	-6.85787	0.00406228	higher in PANC	lower in PANC
mmu-let-7i-5p	ENSMUST00000093962	Ccnd1	117190	131495	0.166152	0.037459	118.105	41.4734	-1.50982	0.0175282	higher in PANC	lower in PANC
mmu-let-7i-5p	ENSMUST00000096554	Apcdd1	117190	131495	0.166152	0.037459	10.786	3.29398	-1.71127	0.0117887	higher in PANC	lower in PANC
mmu-let-7i-5p	ENSMUST00000211816	Nlrc5	117190	131495	0.166152	0.037459	1.0208	0.3106	-1.71657	0.00681048	higher in PANC	lower in PANC
mmu-let-7i-5p	ENSMUST00000096143	Atf7	117190	131495	0.166152	0.037459	10.1157	2.61928	-1.94936	0.00197812	higher in PANC	lower in PANC
mmu-let-7d-5p	ENSMUST00000111045	Bdnf	84708.2	94476.7	0.157456	0.0187193	2.39692	0.81355	-1.55888	0.0135522	higher in PANC	lower in PANC
mmu-let-7d-5p	ENSMUST00000055723	Tnfrsf26	84708.2	94476.7	0.157456	0.0187193	20.2438	7.2265	-1.48611	0.0060155	higher in PANC	lower in PANC
mmu-let-7d-5p	ENSMUST00000002327	Def6	84708.2	94476.7	0.157456	0.0187193	6.12215	2.47343	-1.30753	0.0197763	higher in PANC	lower in PANC
mmu-let-7d-5p	ENSMUST00000080469	Met	84708.2	94476.7	0.157456	0.0187193	3.0918	0.3068	-3.33308	0.000521739	higher in PANC	lower in PANC
mmu-let-7d-5p	ENSMUST00000229028	St3gal1	84708.2	94476.7	0.157456	0.0187193	32.5917	9.49517	-1.77924	0.012324	higher in PANC	lower in PANC
mmu-let-7d-5p	ENSMUST00000188414	Slc25a13	84708.2	94476.7	0.157456	0.0187193	3.427	0.820625	-2.06215	0.00351978	higher in PANC	lower in PANC
mmu-let-7d-5p	ENSMUST00000092566	Slc16a10	84708.2	94476.7	0.157456	0.0187193	5.8104	1.1042	-2.39564	3.78017e-05	higher in PANC	lower in PANC
mmu-let-7d-5p	ENSMUST00000131627	Mdm2	84708.2	94476.7	0.157456	0.0187193	8.7342	3.7511	-1.21936	0.00797942	higher in PANC	lower in PANC
mmu-let-7d-5p	ENSMUST00000155285	Mdm2	84708.2	94476.7	0.157456	0.0187193	49.5817	5.78038	-3.10057	0.00203415	higher in PANC	lower in PANC
mmu-let-7d-5p	ENSMUST00000021028	Itgb3	84708.2	94476.7	0.157456	0.0187193	23.9654	5.19932	-2.20456	0.0235162	higher in PANC	lower in PANC
mmu-let-7d-5p	ENSMUST00000091853	Net1	84708.2	94476.7	0.157456	0.0187193	12.0967	4.61015	-1.39172	0.00487133	higher in PANC	lower in PANC
mmu-let-7d-5p	ENSMUST00000220887	Net1	84708.2	94476.7	0.157456	0.0187193	4.51623	1.52172	-1.56941	0.0415496	higher in PANC	lower in PANC
mmu-let-7d-5p	ENSMUST00000099946	Net1	84708.2	94476.7	0.157456	0.0187193	8.4444	2.75385	-1.61654	2.89436e-06	higher in PANC	lower in PANC
mmu-let-7d-5p	ENSMUST00000229619	Masp1	84708.2	94476.7	0.157456	0.0187193	10.1944	1.7244	-2.56361	0.0031393	higher in PANC	lower in PANC
mmu-let-7d-5p	ENSMUST00000141853	Mapre2	84708.2	94476.7	0.157456	0.0187193	1.55387	0.704225	-1.14176	0.0364766	higher in PANC	lower in PANC
mmu-let-7d-5p	ENSMUST00000029865	Trp53inp1	84708.2	94476.7	0.157456	0.0187193	4.90848	1.9505	-1.33143	0.0183787	higher in PANC	lower in PANC
mmu-let-7d-5p	ENSMUST00000089449	Mgll	84708.2	94476.7	0.157456	0.0187193	2.28498	0.173575	-3.71855	0.0219295	higher in PANC	lower in PANC
mmu-let-7d-5p	ENSMUST00000038570	Nipsnap1	84708.2	94476.7	0.157456	0.0187193	3.3842	1.11082	-1.60718	0.00052533	higher in PANC	lower in PANC
mmu-let-7d-5p	ENSMUST00000207298	Ppfia1	84708.2	94476.7	0.157456	0.0187193	1.87545	0.77945	-1.26671	0.0390928	higher in PANC	lower in PANC
mmu-let-7d-5p	ENSMUST00000102514	Rtn4rl1	84708.2	94476.7	0.157456	0.0187193	4.58897	1.41215	-1.70028	7.73997e-05	higher in PANC	lower in PANC
mmu-let-7d-5p	ENSMUST00000094120	Trrap	84708.2	94476.7	0.157456	0.0187193	2.935	0.59185	-2.31006	0.0202649	higher in PANC	lower in PANC
mmu-let-7d-5p	ENSMUST00000172306	Dusp7	84708.2	94476.7	0.157456	0.0187193	27.6216	12.732	-1.11733	8.31886e-05	higher in PANC	lower in PANC
mmu-let-7d-5p	ENSMUST00000093962	Ccnd1	84708.2	94476.7	0.157456	0.0187193	118.105	41.4734	-1.50982	0.0175282	higher in PANC	lower in PANC
mmu-let-7d-5p	ENSMUST00000211816	Nlrc5	84708.2	94476.7	0.157456	0.0187193	1.0208	0.3106	-1.71657	0.00681048	higher in PANC	lower in PANC
