# Supplementary material for: Distinct Adipogenic and Fibrogenic Differentiation Capacities of Mesenchymal Stromal Cells from Pancreas and White Adipose Tissue
Source: Int J Mol Sci. 2022 Feb 14;23(4):2108. doi: 10.3390/ijms23042108 (PMC8876166; doi:10.3390/ijms23042108)
Supplement: Supplementary file 1 [file ijms-23-02108-s001.zip › Supplementary Table S2D. miR_lower_in_PANC_gene_higher_in_PANC.xlsx]

## Sheet: mirDOWN_geneUP
Supplementary Table S2D. miRNA with an lower expression in PANC MSCs and corresponding expression of target genes.
miR-name	transcript_ID_RNASeq	Target_gene_symbol	mean.iWAT_miRSeq [TPM]	mean.PANC_miRSeq [TPM]	L2FC_miRSeq	pval_miRSeq	mean.iWAT_RNASeq [FPKM]	mean.PANC_RNASeq [FPKM]	L2FC_RNASeq	pval_RNASeq	miRNA	Gene
mmu-miR-592-5p	ENSMUST00000019913	Frk	1.5	0.001	-10.5507	0.0138723	2.65212	5.44433	1.0376	0.00261867	lower in PANC	higher in PANC
mmu-miR-592-5p	ENSMUST00000186298	Gpr35	1.5	0.001	-10.5507	0.0138723	2.15998	4.3973	1.0256	0.0212828	lower in PANC	higher in PANC
mmu-miR-20b-5p	ENSMUST00000157041	Hif1a	1.25	0.001	-10.2877	0.0154262	0.761	1.56702	1.04206	0.029416	lower in PANC	higher in PANC
mmu-miR-20b-5p	ENSMUST00000053020	Neurl1b	1.25	0.001	-10.2877	0.0154262	0.19015	1.13558	2.57821	0.00362518	lower in PANC	higher in PANC
mmu-miR-20b-5p	ENSMUST00000091309	Cp	1.25	0.001	-10.2877	0.0154262	0.045875	2.02913	5.46701	0.00461227	lower in PANC	higher in PANC
mmu-miR-20b-5p	ENSMUST00000082432	Dio2	1.25	0.001	-10.2877	0.0154262	0.339725	8.2756	4.60642	0.000123884	lower in PANC	higher in PANC
mmu-miR-20b-5p	ENSMUST00000187311	Nav1	1.25	0.001	-10.2877	0.0154262	0.37945	1.0931	1.52644	0.0110511	lower in PANC	higher in PANC
mmu-miR-20b-5p	ENSMUST00000202111	Stard13	1.25	0.001	-10.2877	0.0154262	0.21085	1.3915	2.72235	0.023777	lower in PANC	higher in PANC
mmu-miR-20b-5p	ENSMUST00000185780	Sulf1	1.25	0.001	-10.2877	0.0154262	2.1561	7.5964	1.81689	0.0158592	lower in PANC	higher in PANC
mmu-miR-20b-5p	ENSMUST00000180062	Sulf1	1.25	0.001	-10.2877	0.0154262	24.0576	49.3461	1.03644	0.000850229	lower in PANC	higher in PANC
mmu-miR-20b-5p	ENSMUST00000017961	Jph2	1.25	0.001	-10.2877	0.0154262	0.226775	3.52395	3.95786	0.00433483	lower in PANC	higher in PANC
mmu-miR-20b-5p	ENSMUST00000171041	Derl2	1.25	0.001	-10.2877	0.0154262	7.4737	17.9887	1.2672	0.0223823	lower in PANC	higher in PANC
mmu-miR-20b-5p	ENSMUST00000149521	Lsp1	1.25	0.001	-10.2877	0.0154262	0.674	2.28963	1.76429	0.0265714	lower in PANC	higher in PANC
mmu-miR-20b-5p	ENSMUST00000101327	Rnf145	1.25	0.001	-10.2877	0.0154262	0.54225	1.21285	1.16137	8.85076e-05	lower in PANC	higher in PANC
mmu-miR-20b-5p	ENSMUST00000020702	Igfbp3	1.25	0.001	-10.2877	0.0154262	10.352	52.926	2.35407	0.00696995	lower in PANC	higher in PANC
mmu-miR-20b-5p	ENSMUST00000125192	Atxn7l1	1.25	0.001	-10.2877	0.0154262	0.4553	1.54723	1.76479	0.0479358	lower in PANC	higher in PANC
mmu-miR-20b-5p	ENSMUST00000223552	Trappc12	1.25	0.001	-10.2877	0.0154262	0.540725	1.16768	1.11067	0.0195207	lower in PANC	higher in PANC
mmu-miR-20b-5p	ENSMUST00000126341	Pafah1b1	1.25	0.001	-10.2877	0.0154262	0.409675	1.1831	1.53002	0.000891305	lower in PANC	higher in PANC
mmu-miR-20b-5p	ENSMUST00000142372	Pfkp	1.25	0.001	-10.2877	0.0154262	0.44815	1.02055	1.18729	0.0202856	lower in PANC	higher in PANC
mmu-miR-20b-5p	ENSMUST00000226056	Riok1	1.25	0.001	-10.2877	0.0154262	0.863075	1.93203	1.16256	0.0250383	lower in PANC	higher in PANC
mmu-miR-20b-5p	ENSMUST00000050544	Has2	1.25	0.001	-10.2877	0.0154262	10.4533	21.5907	1.04646	0.0470759	lower in PANC	higher in PANC
mmu-miR-20b-5p	ENSMUST00000096433	Deptor	1.25	0.001	-10.2877	0.0154262	1.27215	2.8134	1.14505	0.000668013	lower in PANC	higher in PANC
mmu-miR-20b-5p	ENSMUST00000172910	Crybg3	1.25	0.001	-10.2877	0.0154262	5.2935	10.9577	1.04965	0.00682417	lower in PANC	higher in PANC
mmu-miR-20b-5p	ENSMUST00000023673	Runx1	1.25	0.001	-10.2877	0.0154262	2.1798	5.4314	1.31713	0.00785505	lower in PANC	higher in PANC
mmu-miR-20b-5p	ENSMUST00000114769	Fhl1	1.25	0.001	-10.2877	0.0154262	0.881275	2.5953	1.55824	0.0291338	lower in PANC	higher in PANC
mmu-miR-20b-5p	ENSMUST00000024660	Smoc2	1.25	0.001	-10.2877	0.0154262	15.6068	106.451	2.76994	0.000231322	lower in PANC	higher in PANC
mmu-miR-20b-5p	ENSMUST00000024839	Sik1	1.25	0.001	-10.2877	0.0154262	3.2905	8.96775	1.44644	0.00620299	lower in PANC	higher in PANC
mmu-miR-20b-5p	ENSMUST00000112498	Crim1	1.25	0.001	-10.2877	0.0154262	10.1868	21.6778	1.08952	0.00557322	lower in PANC	higher in PANC
mmu-miR-20b-5p	ENSMUST00000120934	Ptpn2	1.25	0.001	-10.2877	0.0154262	0.0395	5.1305	7.0211	0.0445805	lower in PANC	higher in PANC
mmu-miR-20b-5p	ENSMUST00000118470	Skil	1.25	0.001	-10.2877	0.0154262	0.32005	1.02232	1.67548	0.0246939	lower in PANC	higher in PANC
mmu-miR-20b-5p	ENSMUST00000149897	Crtc2	1.25	0.001	-10.2877	0.0154262	1.65162	3.8042	1.20371	0.00312028	lower in PANC	higher in PANC
mmu-miR-20b-5p	ENSMUST00000141605	Hivep3	1.25	0.001	-10.2877	0.0154262	0.365775	1.89037	2.36964	0.00589081	lower in PANC	higher in PANC
mmu-miR-20b-5p	ENSMUST00000081170	Sgcb	1.25	0.001	-10.2877	0.0154262	7.95177	16.3898	1.04345	0.0001892	lower in PANC	higher in PANC
mmu-miR-20b-5p	ENSMUST00000202186	Pdgfra	1.25	0.001	-10.2877	0.0154262	0.594025	2.48655	2.06555	0.0091099	lower in PANC	higher in PANC
mmu-miR-20b-5p	ENSMUST00000168162	Pdgfra	1.25	0.001	-10.2877	0.0154262	52.2478	128.274	1.29578	4.59767e-05	lower in PANC	higher in PANC
mmu-miR-20b-5p	ENSMUST00000112746	Spp1	1.25	0.001	-10.2877	0.0154262	4.9774	10.0093	1.00787	0.00790942	lower in PANC	higher in PANC
mmu-miR-20b-5p	ENSMUST00000088373	Srgap3	1.25	0.001	-10.2877	0.0154262	2.39405	6.16707	1.36513	0.000290175	lower in PANC	higher in PANC
mmu-miR-20b-5p	ENSMUST00000125466	Plekha2	1.25	0.001	-10.2877	0.0154262	0.392975	1.0907	1.47274	0.0473754	lower in PANC	higher in PANC
mmu-miR-20b-5p	ENSMUST00000128715	Plekha2	1.25	0.001	-10.2877	0.0154262	7.60158	19.6129	1.36743	0.0012508	lower in PANC	higher in PANC
mmu-miR-20b-5p	ENSMUST00000098816	Slc7a2	1.25	0.001	-10.2877	0.0154262	0.453925	2.17128	2.25802	0.00316224	lower in PANC	higher in PANC
mmu-miR-20b-5p	ENSMUST00000128270	Stt3a	1.25	0.001	-10.2877	0.0154262	8.84305	35.289	1.9966	0.0162107	lower in PANC	higher in PANC
mmu-miR-20b-5p	ENSMUST00000214678	Dpp8	1.25	0.001	-10.2877	0.0154262	0.30425	1.16447	1.93635	0.0153748	lower in PANC	higher in PANC
mmu-miR-20b-5p	ENSMUST00000057792	Pon2	1.25	0.001	-10.2877	0.0154262	11.5635	23.8417	1.04391	1.64732e-05	lower in PANC	higher in PANC
mmu-miR-20b-5p	ENSMUST00000124637	Arap1	1.25	0.001	-10.2877	0.0154262	0.834975	2.60177	1.63969	0.00325525	lower in PANC	higher in PANC
mmu-miR-20b-5p	ENSMUST00000044443	Ank2	1.25	0.001	-10.2877	0.0154262	2.15535	5.01347	1.21789	0.0278926	lower in PANC	higher in PANC
mmu-miR-20b-5p	ENSMUST00000066283	Lif	1.25	0.001	-10.2877	0.0154262	4.36862	8.96818	1.03764	0.0427794	lower in PANC	higher in PANC
mmu-miR-20b-5p	ENSMUST00000171791	Mast4	1.25	0.001	-10.2877	0.0154262	2.95542	8.1153	1.45728	0.0213279	lower in PANC	higher in PANC
mmu-miR-20b-5p	ENSMUST00000039516	Egln3	1.25	0.001	-10.2877	0.0154262	1.78693	5.8605	1.71354	0.0445629	lower in PANC	higher in PANC
mmu-miR-20b-5p	ENSMUST00000147767	Plekhg2	1.25	0.001	-10.2877	0.0154262	0.663125	1.34632	1.02167	0.020221	lower in PANC	higher in PANC
mmu-miR-20b-5p	ENSMUST00000040275	Sobp	1.25	0.001	-10.2877	0.0154262	1.43035	2.9539	1.04625	0.000622532	lower in PANC	higher in PANC
mmu-miR-20b-5p	ENSMUST00000043059	Sema7a	1.25	0.001	-10.2877	0.0154262	23.6425	51.9719	1.13635	0.0139392	lower in PANC	higher in PANC
mmu-miR-20b-5p	ENSMUST00000173406	Trp53inp2	1.25	0.001	-10.2877	0.0154262	0.59665	1.934	1.69663	2.78878e-05	lower in PANC	higher in PANC
mmu-miR-20b-5p	ENSMUST00000134218	Trp53inp2	1.25	0.001	-10.2877	0.0154262	3.56027	8.61725	1.27524	0.0223375	lower in PANC	higher in PANC
mmu-miR-20b-5p	ENSMUST00000043237	Trp53inp2	1.25	0.001	-10.2877	0.0154262	37.675	77.8258	1.04664	0.00268825	lower in PANC	higher in PANC
mmu-miR-20b-5p	ENSMUST00000174685	Trp53inp2	1.25	0.001	-10.2877	0.0154262	1.51063	3.04093	1.00936	0.025365	lower in PANC	higher in PANC
mmu-miR-20b-5p	ENSMUST00000165201	Trps1	1.25	0.001	-10.2877	0.0154262	0.209575	1.04222	2.31413	0.0168143	lower in PANC	higher in PANC
mmu-miR-20b-5p	ENSMUST00000208896	Rap1gap2	1.25	0.001	-10.2877	0.0154262	0.0202	1.0496	5.69934	0.0179493	lower in PANC	higher in PANC
mmu-miR-20b-5p	ENSMUST00000106101	Zzz3	1.25	0.001	-10.2877	0.0154262	1.7578	4.96165	1.49705	0.0237448	lower in PANC	higher in PANC
mmu-miR-20b-5p	ENSMUST00000193547	Ncam1	1.25	0.001	-10.2877	0.0154262	2.08933	4.9044	1.23104	0.0227781	lower in PANC	higher in PANC
mmu-miR-20b-5p	ENSMUST00000111773	Rbms3	1.25	0.001	-10.2877	0.0154262	4.57737	9.26833	1.01779	0.000111499	lower in PANC	higher in PANC
mmu-miR-20b-5p	ENSMUST00000043983	Igsf3	1.25	0.001	-10.2877	0.0154262	1.08252	2.76748	1.35417	0.00469907	lower in PANC	higher in PANC
mmu-miR-20b-5p	ENSMUST00000036116	Ttc9	1.25	0.001	-10.2877	0.0154262	2.6597	11.1009	2.06134	0.000209236	lower in PANC	higher in PANC
mmu-miR-20b-5p	ENSMUST00000218362	Ttc9	1.25	0.001	-10.2877	0.0154262	0.26395	1.05662	2.00113	5.75933e-05	lower in PANC	higher in PANC
mmu-miR-20b-5p	ENSMUST00000102585	Fgf11	1.25	0.001	-10.2877	0.0154262	0.0991	1.00015	3.33519	0.00883866	lower in PANC	higher in PANC
mmu-miR-20b-5p	ENSMUST00000173042	Fam13c	1.25	0.001	-10.2877	0.0154262	1.4489	3.48793	1.26741	0.0255973	lower in PANC	higher in PANC
mmu-miR-20b-5p	ENSMUST00000062883	Fam13c	1.25	0.001	-10.2877	0.0154262	0.98695	2.04908	1.05392	0.00772577	lower in PANC	higher in PANC
mmu-miR-20b-5p	ENSMUST00000127837	Ankrd50	1.25	0.001	-10.2877	0.0154262	1.0275	3.0232	1.55694	0.0111399	lower in PANC	higher in PANC
mmu-miR-20b-5p	ENSMUST00000156038	Ankrd50	1.25	0.001	-10.2877	0.0154262	8.15043	16.4027	1.00898	0.0002476	lower in PANC	higher in PANC
mmu-miR-20b-5p	ENSMUST00000052602	C77080	1.25	0.001	-10.2877	0.0154262	1.4862	7.7173	2.37647	0.00710746	lower in PANC	higher in PANC
mmu-miR-20b-5p	ENSMUST00000133803	Txlna	1.25	0.001	-10.2877	0.0154262	1.90108	4.35425	1.19561	0.00912931	lower in PANC	higher in PANC
mmu-miR-20b-5p	ENSMUST00000067680	Adam12	1.25	0.001	-10.2877	0.0154262	14.7035	36.3383	1.30533	0.00164815	lower in PANC	higher in PANC
mmu-miR-20b-5p	ENSMUST00000163680	Slc8a1	1.25	0.001	-10.2877	0.0154262	1.00253	2.23575	1.15712	0.00316326	lower in PANC	higher in PANC
mmu-miR-20b-5p	ENSMUST00000143445	Whsc1l1	1.25	0.001	-10.2877	0.0154262	2.14257	4.79265	1.16148	0.00516706	lower in PANC	higher in PANC
mmu-miR-20b-5p	ENSMUST00000229101	Cd47	1.25	0.001	-10.2877	0.0154262	1.16025	2.50022	1.10762	0.0463328	lower in PANC	higher in PANC
mmu-miR-20b-5p	ENSMUST00000211926	Zfp1	1.25	0.001	-10.2877	0.0154262	0.4225	1.8174	2.10485	0.0494048	lower in PANC	higher in PANC
mmu-miR-20b-5p	ENSMUST00000065987	Abat	1.25	0.001	-10.2877	0.0154262	1.24497	2.58867	1.0561	0.000815749	lower in PANC	higher in PANC
mmu-miR-20b-5p	ENSMUST00000223273	Atl2	1.25	0.001	-10.2877	0.0154262	0.6655	2.07262	1.63895	0.00679222	lower in PANC	higher in PANC
mmu-miR-20b-5p	ENSMUST00000206830	Lsm14a	1.25	0.001	-10.2877	0.0154262	2.3262	6.69383	1.52486	0.0485736	lower in PANC	higher in PANC
mmu-miR-20b-5p	ENSMUST00000155256	Lsm14a	1.25	0.001	-10.2877	0.0154262	4.13298	8.29508	1.00507	0.00592385	lower in PANC	higher in PANC
mmu-miR-20b-5p	ENSMUST00000132975	4931406P16Rik	1.25	0.001	-10.2877	0.0154262	0.4428	1.033	1.22211	0.00955088	lower in PANC	higher in PANC
mmu-miR-20b-5p	ENSMUST00000094807	Pnmal2	1.25	0.001	-10.2877	0.0154262	0.4387	1.0546	1.26539	0.000540042	lower in PANC	higher in PANC
mmu-miR-20b-5p	ENSMUST00000114577	Vma21	1.25	0.001	-10.2877	0.0154262	0.764975	2.01582	1.39789	0.0227749	lower in PANC	higher in PANC
mmu-miR-20b-5p	ENSMUST00000130481	Plcxd2	1.25	0.001	-10.2877	0.0154262	1.9927	4.13845	1.05437	0.0116621	lower in PANC	higher in PANC
mmu-miR-196a-5p	ENSMUST00000112525	Pla2r1	84357	856.667	-6.62163	0.0001332	2.5546	5.1533	1.0124	0.000916647	lower in PANC	higher in PANC
mmu-miR-124-3p	ENSMUST00000088552	Myl9	12	0.334	-5.16704	0.001554	30.8984	106.398	1.78387	0.0457986	lower in PANC	higher in PANC
mmu-miR-124-3p	ENSMUST00000132985	Myl9	12	0.334	-5.16704	0.001554	1.36585	3.84935	1.49482	0.030713	lower in PANC	higher in PANC
mmu-miR-124-3p	ENSMUST00000113696	Tpm1	12	0.334	-5.16704	0.001554	1.09028	3.46517	1.66824	0.0179244	lower in PANC	higher in PANC
mmu-miR-124-3p	ENSMUST00000030185	Tpm1	12	0.334	-5.16704	0.001554	2.84112	7.46695	1.39406	3.22096e-05	lower in PANC	higher in PANC
mmu-miR-124-3p	ENSMUST00000113705	Tpm1	12	0.334	-5.16704	0.001554	10.5612	26.8759	1.34754	0.00327325	lower in PANC	higher in PANC
mmu-miR-124-3p	ENSMUST00000027343	Ogfrl1	12	0.334	-5.16704	0.001554	2.33525	4.91043	1.07227	0.000167637	lower in PANC	higher in PANC
mmu-miR-124-3p	ENSMUST00000047311	Mboat1	12	0.334	-5.16704	0.001554	1.18322	3.22768	1.44777	0.00311371	lower in PANC	higher in PANC
mmu-miR-124-3p	ENSMUST00000050952	Stbd1	12	0.334	-5.16704	0.001554	2.33798	10.2862	2.13738	0.001848	lower in PANC	higher in PANC
mmu-miR-124-3p	ENSMUST00000111236	Tnfrsf19	12	0.334	-5.16704	0.001554	0.0109	1.1448	6.71462	0.00812531	lower in PANC	higher in PANC
mmu-miR-124-3p	ENSMUST00000101534	Ptn	12	0.334	-5.16704	0.001554	0.13665	14.3161	6.71101	0.011892	lower in PANC	higher in PANC
mmu-miR-124-3p	ENSMUST00000160359	Plod2	12	0.334	-5.16704	0.001554	16.9518	72.3494	2.09355	0.00328199	lower in PANC	higher in PANC
mmu-miR-124-3p	ENSMUST00000190075	Plod2	12	0.334	-5.16704	0.001554	0.350325	1.4141	2.01312	0.0224936	lower in PANC	higher in PANC
mmu-miR-124-3p	ENSMUST00000112871	Cxcl12	12	0.334	-5.16704	0.001554	2.6037	13.7254	2.39822	0.00452249	lower in PANC	higher in PANC
mmu-miR-124-3p	ENSMUST00000001548	Itga3	12	0.334	-5.16704	0.001554	0.667775	1.8055	1.43496	0.00464981	lower in PANC	higher in PANC
mmu-miR-124-3p	ENSMUST00000087316	Capn6	12	0.334	-5.16704	0.001554	0.543625	1.6438	1.59635	0.00174457	lower in PANC	higher in PANC
mmu-miR-124-3p	ENSMUST00000150262	Tpm2	12	0.334	-5.16704	0.001554	6.90995	19.7684	1.51645	0.00330441	lower in PANC	higher in PANC
mmu-miR-124-3p	ENSMUST00000107914	Tpm2	12	0.334	-5.16704	0.001554	34.8737	78.4805	1.1702	0.00608486	lower in PANC	higher in PANC
mmu-miR-124-3p	ENSMUST00000000608	Gm2a	12	0.334	-5.16704	0.001554	4.8748	11.573	1.24735	0.000557	lower in PANC	higher in PANC
mmu-miR-124-3p	ENSMUST00000000312	Cdh1	12	0.334	-5.16704	0.001554	0.106	1.1509	3.44063	0.0120169	lower in PANC	higher in PANC
mmu-miR-124-3p	ENSMUST00000177840	Cd151	12	0.334	-5.16704	0.001554	52.2553	127.823	1.2905	0.0264216	lower in PANC	higher in PANC
mmu-miR-124-3p	ENSMUST00000034600	Mpzl2	12	0.334	-5.16704	0.001554	0.028225	1.10105	5.28576	0.00263648	lower in PANC	higher in PANC
mmu-miR-124-3p	ENSMUST00000161701	Pcdh1	12	0.334	-5.16704	0.001554	1.74	5.29135	1.60455	0.00909845	lower in PANC	higher in PANC
mmu-miR-124-3p	ENSMUST00000160721	Pcdh1	12	0.334	-5.16704	0.001554	0.585675	1.29097	1.14029	0.0150641	lower in PANC	higher in PANC
mmu-miR-124-3p	ENSMUST00000027706	Lrrn2	12	0.334	-5.16704	0.001554	0.118375	5.20507	5.45848	0.000211562	lower in PANC	higher in PANC
mmu-miR-124-3p	ENSMUST00000005279	Klf5	12	0.334	-5.16704	0.001554	1.15875	2.96488	1.3554	0.00253757	lower in PANC	higher in PANC
mmu-miR-124-3p	ENSMUST00000068958	Cdc42ep3	12	0.334	-5.16704	0.001554	2.834	10.7639	1.92529	0.000158456	lower in PANC	higher in PANC
mmu-miR-124-3p	ENSMUST00000027067	Gsta3	12	0.334	-5.16704	0.001554	9.31162	44.9916	2.27255	0.00303759	lower in PANC	higher in PANC
mmu-miR-124-3p	ENSMUST00000121676	Gsta3	12	0.334	-5.16704	0.001554	3.31467	12.4852	1.91328	0.00939612	lower in PANC	higher in PANC
mmu-miR-124-3p	ENSMUST00000112746	Spp1	12	0.334	-5.16704	0.001554	4.9774	10.0093	1.00787	0.00790942	lower in PANC	higher in PANC
mmu-miR-124-3p	ENSMUST00000172070	Socs2	12	0.334	-5.16704	0.001554	5.39297	39.4227	2.86987	0.0103461	lower in PANC	higher in PANC
mmu-miR-124-3p	ENSMUST00000170690	Socs2	12	0.334	-5.16704	0.001554	4.8226	16.6576	1.7883	0.0208029	lower in PANC	higher in PANC
mmu-miR-124-3p	ENSMUST00000139210	Socs2	12	0.334	-5.16704	0.001554	0.544525	1.5021	1.46391	0.0214146	lower in PANC	higher in PANC
mmu-miR-124-3p	ENSMUST00000145847	Socs2	12	0.334	-5.16704	0.001554	2.08513	4.20338	1.01141	0.0208035	lower in PANC	higher in PANC
mmu-miR-124-3p	ENSMUST00000004050	Mmd	12	0.334	-5.16704	0.001554	108.302	499.52	2.20549	0.000393725	lower in PANC	higher in PANC
mmu-miR-124-3p	ENSMUST00000215528	Slc44a2	12	0.334	-5.16704	0.001554	0.1162	1.3368	3.5241	0.0370423	lower in PANC	higher in PANC
mmu-miR-124-3p	ENSMUST00000213535	Slc44a2	12	0.334	-5.16704	0.001554	0.336825	1.31648	1.96661	0.0472813	lower in PANC	higher in PANC
mmu-miR-124-3p	ENSMUST00000053020	Neurl1b	12	0.334	-5.16704	0.001554	0.19015	1.13558	2.57821	0.00362518	lower in PANC	higher in PANC
mmu-miR-124-3p	ENSMUST00000082432	Dio2	12	0.334	-5.16704	0.001554	0.339725	8.2756	4.60642	0.000123884	lower in PANC	higher in PANC
mmu-miR-124-3p	ENSMUST00000167006	Pttg1ip	12	0.334	-5.16704	0.001554	0.787475	1.77052	1.16887	0.00920867	lower in PANC	higher in PANC
mmu-miR-124-3p	ENSMUST00000017836	Rhbdl3	12	0.334	-5.16704	0.001554	0.840375	2.10195	1.32262	0.000343173	lower in PANC	higher in PANC
mmu-miR-124-3p	ENSMUST00000139297	Smurf2	12	0.334	-5.16704	0.001554	0.984225	2.4976	1.34348	0.0170155	lower in PANC	higher in PANC
mmu-miR-124-3p	ENSMUST00000131911	Ncor1	12	0.334	-5.16704	0.001554	0.551175	1.3321	1.27312	0.0146766	lower in PANC	higher in PANC
mmu-miR-124-3p	ENSMUST00000135653	P4ha2	12	0.334	-5.16704	0.001554	1.2031	3.22145	1.42095	0.00596182	lower in PANC	higher in PANC
mmu-miR-124-3p	ENSMUST00000009789	P4ha1	12	0.334	-5.16704	0.001554	24.6743	66.6074	1.43267	0.00756811	lower in PANC	higher in PANC
mmu-miR-124-3p	ENSMUST00000021921	Ptch1	12	0.334	-5.16704	0.001554	0.414375	1.11815	1.4321	0.0136915	lower in PANC	higher in PANC
mmu-miR-124-3p	ENSMUST00000063551	Rgs7bp	12	0.334	-5.16704	0.001554	0.590325	3.01445	2.35231	0.00183497	lower in PANC	higher in PANC
mmu-miR-124-3p	ENSMUST00000232101	Ndufs4	12	0.334	-5.16704	0.001554	0.86105	1.88045	1.12691	0.0463419	lower in PANC	higher in PANC
mmu-miR-124-3p	ENSMUST00000075317	Pdzd2	12	0.334	-5.16704	0.001554	0.64455	1.40138	1.12048	0.000780907	lower in PANC	higher in PANC
mmu-miR-124-3p	ENSMUST00000124243	Tfrc	12	0.334	-5.16704	0.001554	0.51005	1.13732	1.15693	0.0247315	lower in PANC	higher in PANC
mmu-miR-124-3p	ENSMUST00000023572	Cxadr	12	0.334	-5.16704	0.001554	0.151675	1.4335	3.24049	0.0453978	lower in PANC	higher in PANC
mmu-miR-124-3p	ENSMUST00000152060	Ankhd1	12	0.334	-5.16704	0.001554	1.03553	2.12703	1.03847	0.0342371	lower in PANC	higher in PANC
mmu-miR-124-3p	ENSMUST00000219508	Dnajc14	12	0.334	-5.16704	0.001554	0.946475	4.08608	2.11008	0.000600855	lower in PANC	higher in PANC
mmu-miR-124-3p	ENSMUST00000070478	Sdc3	12	0.334	-5.16704	0.001554	8.90705	18.4576	1.0512	1.76434e-05	lower in PANC	higher in PANC
mmu-miR-124-3p	ENSMUST00000163764	Jade1	12	0.334	-5.16704	0.001554	4.15153	12.4255	1.5816	0.0211443	lower in PANC	higher in PANC
mmu-miR-124-3p	ENSMUST00000103238	Sema6d	12	0.334	-5.16704	0.001554	0.9111	5.50165	2.59418	0.000746192	lower in PANC	higher in PANC
mmu-miR-124-3p	ENSMUST00000103240	Sema6d	12	0.334	-5.16704	0.001554	0.741725	2.51808	1.76336	0.0242071	lower in PANC	higher in PANC
mmu-miR-124-3p	ENSMUST00000111265	Tspan18	12	0.334	-5.16704	0.001554	1.52087	5.47535	1.84805	0.00194648	lower in PANC	higher in PANC
mmu-miR-124-3p	ENSMUST00000030036	Brinp1	12	0.334	-5.16704	0.001554	0.0744	1.68555	4.50177	0.00310247	lower in PANC	higher in PANC
mmu-miR-124-3p	ENSMUST00000042850	Svep1	12	0.334	-5.16704	0.001554	15.5612	61.1993	1.97556	0.000289217	lower in PANC	higher in PANC
mmu-miR-124-3p	ENSMUST00000173662	Ptprd	12	0.334	-5.16704	0.001554	0.542925	1.20663	1.15215	0.0392952	lower in PANC	higher in PANC
mmu-miR-124-3p	ENSMUST00000097950	Pde4b	12	0.334	-5.16704	0.001554	1.09345	4.11965	1.91363	0.00528065	lower in PANC	higher in PANC
mmu-miR-124-3p	ENSMUST00000141605	Hivep3	12	0.334	-5.16704	0.001554	0.365775	1.89037	2.36964	0.00589081	lower in PANC	higher in PANC
mmu-miR-124-3p	ENSMUST00000037370	Sorcs2	12	0.334	-5.16704	0.001554	0.22875	2.48075	3.43893	1.76568e-06	lower in PANC	higher in PANC
mmu-miR-124-3p	ENSMUST00000031555	Lfng	12	0.334	-5.16704	0.001554	1.3107	3.2922	1.32871	0.00330031	lower in PANC	higher in PANC
mmu-miR-124-3p	ENSMUST00000198017	Fscn1	12	0.334	-5.16704	0.001554	71.5905	157.892	1.1411	0.0389666	lower in PANC	higher in PANC
mmu-miR-124-3p	ENSMUST00000098391	Pcsk6	12	0.334	-5.16704	0.001554	2.46275	16.2753	2.72434	0.000414423	lower in PANC	higher in PANC
mmu-miR-124-3p	ENSMUST00000033036	Dkk3	12	0.334	-5.16704	0.001554	3.05737	8.98955	1.55596	0.0130493	lower in PANC	higher in PANC
mmu-miR-124-3p	ENSMUST00000169919	Tgfb1i1	12	0.334	-5.16704	0.001554	1.18223	2.65255	1.16588	0.0337839	lower in PANC	higher in PANC
mmu-miR-124-3p	ENSMUST00000128270	Stt3a	12	0.334	-5.16704	0.001554	8.84305	35.289	1.9966	0.0162107	lower in PANC	higher in PANC
mmu-miR-124-3p	ENSMUST00000176198	Ryk	12	0.334	-5.16704	0.001554	2.4936	5.66788	1.18458	0.0259661	lower in PANC	higher in PANC
mmu-miR-124-3p	ENSMUST00000042664	Slc16a2	12	0.334	-5.16704	0.001554	9.11197	19.2194	1.07673	0.0361312	lower in PANC	higher in PANC
mmu-miR-124-3p	ENSMUST00000171791	Mast4	12	0.334	-5.16704	0.001554	2.95542	8.1153	1.45728	0.0213279	lower in PANC	higher in PANC
mmu-miR-124-3p	ENSMUST00000039630	Ror1	12	0.334	-5.16704	0.001554	1.82682	8.41035	2.20283	1.57303e-05	lower in PANC	higher in PANC
mmu-miR-124-3p	ENSMUST00000206232	Gpi1	12	0.334	-5.16704	0.001554	1.01883	3.11203	1.61095	0.0400332	lower in PANC	higher in PANC
mmu-miR-124-3p	ENSMUST00000039026	Apln	12	0.334	-5.16704	0.001554	24.9214	50.2493	1.01172	0.0425928	lower in PANC	higher in PANC
mmu-miR-124-3p	ENSMUST00000040275	Sobp	12	0.334	-5.16704	0.001554	1.43035	2.9539	1.04625	0.000622532	lower in PANC	higher in PANC
mmu-miR-124-3p	ENSMUST00000173406	Trp53inp2	12	0.334	-5.16704	0.001554	0.59665	1.934	1.69663	2.78878e-05	lower in PANC	higher in PANC
mmu-miR-124-3p	ENSMUST00000134218	Trp53inp2	12	0.334	-5.16704	0.001554	3.56027	8.61725	1.27524	0.0223375	lower in PANC	higher in PANC
mmu-miR-124-3p	ENSMUST00000043237	Trp53inp2	12	0.334	-5.16704	0.001554	37.675	77.8258	1.04664	0.00268825	lower in PANC	higher in PANC
mmu-miR-124-3p	ENSMUST00000174685	Trp53inp2	12	0.334	-5.16704	0.001554	1.51063	3.04093	1.00936	0.025365	lower in PANC	higher in PANC
mmu-miR-124-3p	ENSMUST00000165201	Trps1	12	0.334	-5.16704	0.001554	0.209575	1.04222	2.31413	0.0168143	lower in PANC	higher in PANC
mmu-miR-124-3p	ENSMUST00000075164	Kif21b	12	0.334	-5.16704	0.001554	0.602725	3.94433	2.71021	0.00688808	lower in PANC	higher in PANC
mmu-miR-124-3p	ENSMUST00000160013	Gng2	12	0.334	-5.16704	0.001554	0.87485	2.54975	1.54325	0.000634341	lower in PANC	higher in PANC
mmu-miR-124-3p	ENSMUST00000123308	Dmd	12	0.334	-5.16704	0.001554	0.477875	1.144	1.25938	0.00271703	lower in PANC	higher in PANC
mmu-miR-124-3p	ENSMUST00000051572	Sdpr	12	0.334	-5.16704	0.001554	6.70768	17.0031	1.34192	0.00183424	lower in PANC	higher in PANC
mmu-miR-124-3p	ENSMUST00000109157	Tshz2	12	0.334	-5.16704	0.001554	3.92635	17.5531	2.16047	0.000249914	lower in PANC	higher in PANC
mmu-miR-124-3p	ENSMUST00000109159	Tshz2	12	0.334	-5.16704	0.001554	3.04915	9.15135	1.58558	6.38489e-05	lower in PANC	higher in PANC
mmu-miR-124-3p	ENSMUST00000064405	Epha3	12	0.334	-5.16704	0.001554	0.99875	3.60925	1.8535	0.000553732	lower in PANC	higher in PANC
mmu-miR-124-3p	ENSMUST00000202474	Tcf4	12	0.334	-5.16704	0.001554	2.92172	6.2456	1.09602	0.0429729	lower in PANC	higher in PANC
mmu-miR-124-3p	ENSMUST00000172065	Tead1	12	0.334	-5.16704	0.001554	0.949425	2.48378	1.38741	0.0046201	lower in PANC	higher in PANC
mmu-miR-124-3p	ENSMUST00000229101	Cd47	12	0.334	-5.16704	0.001554	1.16025	2.50022	1.10762	0.0463328	lower in PANC	higher in PANC
mmu-miR-124-3p	ENSMUST00000069837	Slit3	12	0.334	-5.16704	0.001554	48.9046	99.9483	1.03121	0.00612714	lower in PANC	higher in PANC
mmu-miR-124-3p	ENSMUST00000150853	Kif1b	12	0.334	-5.16704	0.001554	0.4017	1.03137	1.36038	0.00699322	lower in PANC	higher in PANC
mmu-miR-124-3p	ENSMUST00000211290	Snrnp70	12	0.334	-5.16704	0.001554	0.3551	1.87783	2.40277	0.0197225	lower in PANC	higher in PANC
mmu-miR-124-3p	ENSMUST00000152782	Heg1	12	0.334	-5.16704	0.001554	2.09877	12.8263	2.61149	0.000288622	lower in PANC	higher in PANC
mmu-miR-124-3p	ENSMUST00000232568	Heg1	12	0.334	-5.16704	0.001554	5.40745	14.0433	1.37686	0.0308139	lower in PANC	higher in PANC
mmu-miR-196b-5p	ENSMUST00000112525	Pla2r1	17961.8	683.667	-4.71549	0.000121195	2.5546	5.1533	1.0124	0.000916647	lower in PANC	higher in PANC
mmu-miR-211-5p	ENSMUST00000202474	Tcf4	168.5	8.66667	-4.28113	0.00142747	2.92172	6.2456	1.09602	0.0429729	lower in PANC	higher in PANC
mmu-miR-211-5p	ENSMUST00000004097	Cux1	168.5	8.66667	-4.28113	0.00142747	0.7343	1.87122	1.34954	0.0130191	lower in PANC	higher in PANC
mmu-miR-211-5p	ENSMUST00000176216	Cux1	168.5	8.66667	-4.28113	0.00142747	5.87643	14.8661	1.33901	1.39593e-05	lower in PANC	higher in PANC
mmu-miR-211-5p	ENSMUST00000165201	Trps1	168.5	8.66667	-4.28113	0.00142747	0.209575	1.04222	2.31413	0.0168143	lower in PANC	higher in PANC
mmu-miR-615-3p	ENSMUST00000211926	Zfp1	10640	1474.67	-2.85104	0.00144354	0.4225	1.8174	2.10485	0.0494048	lower in PANC	higher in PANC
mmu-miR-204-5p	ENSMUST00000202474	Tcf4	1248.5	193.333	-2.69103	0.00318644	2.92172	6.2456	1.09602	0.0429729	lower in PANC	higher in PANC
mmu-miR-204-5p	ENSMUST00000105845	Ephb2	1248.5	193.333	-2.69103	0.00318644	0.690275	5.7875	3.0677	0.00130171	lower in PANC	higher in PANC
mmu-miR-204-5p	ENSMUST00000009789	P4ha1	1248.5	193.333	-2.69103	0.00318644	24.6743	66.6074	1.43267	0.00756811	lower in PANC	higher in PANC
mmu-miR-204-5p	ENSMUST00000220335	Epb4.1l2	1248.5	193.333	-2.69103	0.00318644	0.55905	1.184	1.08262	0.00589102	lower in PANC	higher in PANC
mmu-miR-204-5p	ENSMUST00000077221	Sgcd	1248.5	193.333	-2.69103	0.00318644	1.65837	5.31442	1.68014	0.000266269	lower in PANC	higher in PANC
mmu-miR-204-5p	ENSMUST00000020938	Fam20a	1248.5	193.333	-2.69103	0.00318644	5.0018	10.0068	1.00047	0.0267854	lower in PANC	higher in PANC
mmu-miR-204-5p	ENSMUST00000067778	Gcnt2	1248.5	193.333	-2.69103	0.00318644	1.71602	4.3247	1.33353	0.00302463	lower in PANC	higher in PANC
mmu-miR-204-5p	ENSMUST00000110191	Gcnt2	1248.5	193.333	-2.69103	0.00318644	2.31265	4.95423	1.09911	4.07955e-05	lower in PANC	higher in PANC
mmu-miR-204-5p	ENSMUST00000153735	Pdlim2	1248.5	193.333	-2.69103	0.00318644	1.96087	6.07378	1.6311	0.00323944	lower in PANC	higher in PANC
mmu-miR-204-5p	ENSMUST00000050544	Has2	1248.5	193.333	-2.69103	0.00318644	10.4533	21.5907	1.04646	0.0470759	lower in PANC	higher in PANC
mmu-miR-204-5p	ENSMUST00000096433	Deptor	1248.5	193.333	-2.69103	0.00318644	1.27215	2.8134	1.14505	0.000668013	lower in PANC	higher in PANC
mmu-miR-204-5p	ENSMUST00000023673	Runx1	1248.5	193.333	-2.69103	0.00318644	2.1798	5.4314	1.31713	0.00785505	lower in PANC	higher in PANC
mmu-miR-204-5p	ENSMUST00000152060	Ankhd1	1248.5	193.333	-2.69103	0.00318644	1.03553	2.12703	1.03847	0.0342371	lower in PANC	higher in PANC
mmu-miR-204-5p	ENSMUST00000219508	Dnajc14	1248.5	193.333	-2.69103	0.00318644	0.946475	4.08608	2.11008	0.000600855	lower in PANC	higher in PANC
mmu-miR-204-5p	ENSMUST00000163764	Jade1	1248.5	193.333	-2.69103	0.00318644	4.15153	12.4255	1.5816	0.0211443	lower in PANC	higher in PANC
mmu-miR-204-5p	ENSMUST00000027748	Rgs16	1248.5	193.333	-2.69103	0.00318644	21.6516	68.5049	1.66174	0.000391343	lower in PANC	higher in PANC
mmu-miR-204-5p	ENSMUST00000173662	Ptprd	1248.5	193.333	-2.69103	0.00318644	0.542925	1.20663	1.15215	0.0392952	lower in PANC	higher in PANC
mmu-miR-204-5p	ENSMUST00000202380	Cxcl5	1248.5	193.333	-2.69103	0.00318644	1.70425	5.49995	1.69028	0.0102499	lower in PANC	higher in PANC
mmu-miR-204-5p	ENSMUST00000031318	Cxcl5	1248.5	193.333	-2.69103	0.00318644	14.415	37.7153	1.38758	0.0276094	lower in PANC	higher in PANC
mmu-miR-204-5p	ENSMUST00000031555	Lfng	1248.5	193.333	-2.69103	0.00318644	1.3107	3.2922	1.32871	0.00330031	lower in PANC	higher in PANC
mmu-miR-204-5p	ENSMUST00000004097	Cux1	1248.5	193.333	-2.69103	0.00318644	0.7343	1.87122	1.34954	0.0130191	lower in PANC	higher in PANC
mmu-miR-204-5p	ENSMUST00000176216	Cux1	1248.5	193.333	-2.69103	0.00318644	5.87643	14.8661	1.33901	1.39593e-05	lower in PANC	higher in PANC
mmu-miR-204-5p	ENSMUST00000098816	Slc7a2	1248.5	193.333	-2.69103	0.00318644	0.453925	2.17128	2.25802	0.00316224	lower in PANC	higher in PANC
mmu-miR-204-5p	ENSMUST00000182904	Nktr	1248.5	193.333	-2.69103	0.00318644	0.5896	1.31125	1.15313	0.0228207	lower in PANC	higher in PANC
mmu-miR-204-5p	ENSMUST00000172356	Thsd7a	1248.5	193.333	-2.69103	0.00318644	1.52903	3.48163	1.18715	0.000190901	lower in PANC	higher in PANC
mmu-miR-204-5p	ENSMUST00000031750	Arhgef5	1248.5	193.333	-2.69103	0.00318644	0.378075	2.39052	2.66058	5.65725e-06	lower in PANC	higher in PANC
mmu-miR-204-5p	ENSMUST00000165201	Trps1	1248.5	193.333	-2.69103	0.00318644	0.209575	1.04222	2.31413	0.0168143	lower in PANC	higher in PANC
mmu-miR-204-5p	ENSMUST00000106101	Zzz3	1248.5	193.333	-2.69103	0.00318644	1.7578	4.96165	1.49705	0.0237448	lower in PANC	higher in PANC
mmu-miR-204-5p	ENSMUST00000199470	Nexn	1248.5	193.333	-2.69103	0.00318644	0.81185	2.48385	1.61329	0.0145004	lower in PANC	higher in PANC
mmu-miR-204-5p	ENSMUST00000208888	Prss23	1248.5	193.333	-2.69103	0.00318644	1.56987	12.2049	2.95874	0.000651023	lower in PANC	higher in PANC
mmu-miR-204-5p	ENSMUST00000127837	Ankrd50	1248.5	193.333	-2.69103	0.00318644	1.0275	3.0232	1.55694	0.0111399	lower in PANC	higher in PANC
mmu-miR-204-5p	ENSMUST00000156038	Ankrd50	1248.5	193.333	-2.69103	0.00318644	8.15043	16.4027	1.00898	0.0002476	lower in PANC	higher in PANC
mmu-miR-204-5p	ENSMUST00000172065	Tead1	1248.5	193.333	-2.69103	0.00318644	0.949425	2.48378	1.38741	0.0046201	lower in PANC	higher in PANC
mmu-miR-204-5p	ENSMUST00000139204	Syne2	1248.5	193.333	-2.69103	0.00318644	2.39	5.38223	1.17119	0.00353183	lower in PANC	higher in PANC
mmu-miR-204-5p	ENSMUST00000097822	Ubr4	1248.5	193.333	-2.69103	0.00318644	3.7132	11.5783	1.64069	6.39375e-05	lower in PANC	higher in PANC
mmu-miR-204-5p	ENSMUST00000088552	Myl9	1248.5	193.333	-2.69103	0.00318644	30.8984	106.398	1.78387	0.0457986	lower in PANC	higher in PANC
mmu-miR-204-5p	ENSMUST00000132985	Myl9	1248.5	193.333	-2.69103	0.00318644	1.36585	3.84935	1.49482	0.030713	lower in PANC	higher in PANC
mmu-miR-204-5p	ENSMUST00000091037	Zbtb34	1248.5	193.333	-2.69103	0.00318644	0.303025	1.2192	2.00843	0.048803	lower in PANC	higher in PANC
mmu-miR-204-5p	ENSMUST00000094807	Pnmal2	1248.5	193.333	-2.69103	0.00318644	0.4387	1.0546	1.26539	0.000540042	lower in PANC	higher in PANC
mmu-miR-204-5p	ENSMUST00000152782	Heg1	1248.5	193.333	-2.69103	0.00318644	2.09877	12.8263	2.61149	0.000288622	lower in PANC	higher in PANC
mmu-miR-204-5p	ENSMUST00000232568	Heg1	1248.5	193.333	-2.69103	0.00318644	5.40745	14.0433	1.37686	0.0308139	lower in PANC	higher in PANC
mmu-miR-672-5p	ENSMUST00000079652	Sox7	497.5	124	-2.00436	0.00870208	0.265025	1.07658	2.02225	0.00269498	lower in PANC	higher in PANC
mmu-miR-672-5p	ENSMUST00000165201	Trps1	497.5	124	-2.00436	0.00870208	0.209575	1.04222	2.31413	0.0168143	lower in PANC	higher in PANC
mmu-miR-31-3p	ENSMUST00000082432	Dio2	1442.5	391	-1.88333	0.000929589	0.339725	8.2756	4.60642	0.000123884	lower in PANC	higher in PANC
mmu-miR-31-3p	ENSMUST00000017961	Jph2	1442.5	391	-1.88333	0.000929589	0.226775	3.52395	3.95786	0.00433483	lower in PANC	higher in PANC
mmu-miR-31-3p	ENSMUST00000114464	Slc6a8	1442.5	391	-1.88333	0.000929589	4.6478	17.0088	1.87166	0.0396229	lower in PANC	higher in PANC
mmu-miR-31-3p	ENSMUST00000095360	Igf1	1442.5	391	-1.88333	0.000929589	0.7196	5.30157	2.88115	0.0305237	lower in PANC	higher in PANC
mmu-miR-31-3p	ENSMUST00000105300	Igf1	1442.5	391	-1.88333	0.000929589	0.522625	1.68135	1.68577	0.00882275	lower in PANC	higher in PANC
mmu-miR-31-3p	ENSMUST00000177417	Meis1	1442.5	391	-1.88333	0.000929589	0.617925	2.0169	1.70664	0.0361752	lower in PANC	higher in PANC
mmu-miR-31-3p	ENSMUST00000223552	Trappc12	1442.5	391	-1.88333	0.000929589	0.540725	1.16768	1.11067	0.0195207	lower in PANC	higher in PANC
mmu-miR-31-3p	ENSMUST00000067778	Gcnt2	1442.5	391	-1.88333	0.000929589	1.71602	4.3247	1.33353	0.00302463	lower in PANC	higher in PANC
mmu-miR-31-3p	ENSMUST00000110191	Gcnt2	1442.5	391	-1.88333	0.000929589	2.31265	4.95423	1.09911	4.07955e-05	lower in PANC	higher in PANC
mmu-miR-31-3p	ENSMUST00000097561	Csrp1	1442.5	391	-1.88333	0.000929589	4.5452	14.8185	1.70498	0.0409093	lower in PANC	higher in PANC
mmu-miR-31-3p	ENSMUST00000027677	Csrp1	1442.5	391	-1.88333	0.000929589	42.4725	129.841	1.61215	0.00446707	lower in PANC	higher in PANC
mmu-miR-31-3p	ENSMUST00000004097	Cux1	1442.5	391	-1.88333	0.000929589	0.7343	1.87122	1.34954	0.0130191	lower in PANC	higher in PANC
mmu-miR-31-3p	ENSMUST00000176216	Cux1	1442.5	391	-1.88333	0.000929589	5.87643	14.8661	1.33901	1.39593e-05	lower in PANC	higher in PANC
mmu-miR-31-3p	ENSMUST00000214678	Dpp8	1442.5	391	-1.88333	0.000929589	0.30425	1.16447	1.93635	0.0153748	lower in PANC	higher in PANC
mmu-miR-31-3p	ENSMUST00000182904	Nktr	1442.5	391	-1.88333	0.000929589	0.5896	1.31125	1.15313	0.0228207	lower in PANC	higher in PANC
mmu-miR-31-3p	ENSMUST00000163588	Ston1	1442.5	391	-1.88333	0.000929589	3.17042	22.6832	2.83888	0.0152432	lower in PANC	higher in PANC
mmu-miR-31-3p	ENSMUST00000112216	Ston1	1442.5	391	-1.88333	0.000929589	0.2182	1.27333	2.54488	0.026314	lower in PANC	higher in PANC
mmu-miR-31-3p	ENSMUST00000171791	Mast4	1442.5	391	-1.88333	0.000929589	2.95542	8.1153	1.45728	0.0213279	lower in PANC	higher in PANC
mmu-miR-31-3p	ENSMUST00000199041	Rnf13	1442.5	391	-1.88333	0.000929589	3.9411	9.18045	1.21997	0.00980745	lower in PANC	higher in PANC
mmu-miR-31-3p	ENSMUST00000040523	Adamts2	1442.5	391	-1.88333	0.000929589	19.0379	44.5427	1.22631	0.00679115	lower in PANC	higher in PANC
mmu-miR-31-3p	ENSMUST00000038569	Spry1	1442.5	391	-1.88333	0.000929589	0.617625	6.8863	3.47893	0.00123947	lower in PANC	higher in PANC
mmu-miR-31-3p	ENSMUST00000106101	Zzz3	1442.5	391	-1.88333	0.000929589	1.7578	4.96165	1.49705	0.0237448	lower in PANC	higher in PANC
mmu-miR-31-3p	ENSMUST00000030868	Sema3d	1442.5	391	-1.88333	0.000929589	0.524475	1.4413	1.45842	0.00111532	lower in PANC	higher in PANC
mmu-miR-31-3p	ENSMUST00000055549	B3gnt2	1442.5	391	-1.88333	0.000929589	1.06098	3.65263	1.78354	0.000305083	lower in PANC	higher in PANC
mmu-miR-31-3p	ENSMUST00000062844	B3gnt2	1442.5	391	-1.88333	0.000929589	2.4751	8.0899	1.70864	0.00242577	lower in PANC	higher in PANC
mmu-miR-31-3p	ENSMUST00000229101	Cd47	1442.5	391	-1.88333	0.000929589	1.16025	2.50022	1.10762	0.0463328	lower in PANC	higher in PANC
mmu-miR-31-3p	ENSMUST00000087085	Nhs	1442.5	391	-1.88333	0.000929589	0.3954	1.02697	1.37702	4.31046e-05	lower in PANC	higher in PANC
mmu-miR-31-3p	ENSMUST00000150853	Kif1b	1442.5	391	-1.88333	0.000929589	0.4017	1.03137	1.36038	0.00699322	lower in PANC	higher in PANC
mmu-miR-31-3p	ENSMUST00000084184	Dhrs3	1442.5	391	-1.88333	0.000929589	7.92275	25.5316	1.68821	0.0328751	lower in PANC	higher in PANC
mmu-miR-31-3p	ENSMUST00000089332	Col8a1	1442.5	391	-1.88333	0.000929589	6.45772	24.3902	1.9172	0.010046	lower in PANC	higher in PANC
mmu-miR-344d-3p	ENSMUST00000020702	Igfbp3	1046.25	295.333	-1.82481	0.00698368	10.352	52.926	2.35407	0.00696995	lower in PANC	higher in PANC
mmu-miR-344d-3p	ENSMUST00000134306	Etfbkmt	1046.25	295.333	-1.82481	0.00698368	0.4025	1.37215	1.76938	0.0302981	lower in PANC	higher in PANC
mmu-miR-344d-3p	ENSMUST00000143445	Nsd3	1046.25	295.333	-1.82481	0.00698368	2.14257	4.79265	1.16148	0.00516706	lower in PANC	higher in PANC
mmu-miR-344d-3p	ENSMUST00000165201	Trps1	1046.25	295.333	-1.82481	0.00698368	0.209575	1.04222	2.31413	0.0168143	lower in PANC	higher in PANC
mmu-miR-344d-3p	ENSMUST00000139297	Smurf2	1046.25	295.333	-1.82481	0.00698368	0.984225	2.4976	1.34348	0.0170155	lower in PANC	higher in PANC
mmu-miR-344d-3p	ENSMUST00000163680	Slc8a1	1046.25	295.333	-1.82481	0.00698368	1.00253	2.23575	1.15712	0.00316326	lower in PANC	higher in PANC
mmu-miR-344d-3p	ENSMUST00000111773	Rbms3	1046.25	295.333	-1.82481	0.00698368	4.57737	9.26833	1.01779	0.000111499	lower in PANC	higher in PANC
mmu-miR-344d-3p	ENSMUST00000163764	Jade1	1046.25	295.333	-1.82481	0.00698368	4.15153	12.4255	1.5816	0.0211443	lower in PANC	higher in PANC
mmu-miR-344d-3p	ENSMUST00000050715	Pcsk5	1046.25	295.333	-1.82481	0.00698368	1.22717	3.34627	1.44722	0.0228098	lower in PANC	higher in PANC
mmu-miR-344d-3p	ENSMUST00000228216	Klf12	1046.25	295.333	-1.82481	0.00698368	0.595975	1.2683	1.08957	0.00430767	lower in PANC	higher in PANC
mmu-miR-344d-3p	ENSMUST00000050544	Has2	1046.25	295.333	-1.82481	0.00698368	10.4533	21.5907	1.04646	0.0470759	lower in PANC	higher in PANC
mmu-miR-31-5p	ENSMUST00000157041	Hif1a	12400.5	3583.33	-1.79102	0.000209373	0.761	1.56702	1.04206	0.029416	lower in PANC	higher in PANC
mmu-miR-31-5p	ENSMUST00000123308	Dmd	12400.5	3583.33	-1.79102	0.000209373	0.477875	1.144	1.25938	0.00271703	lower in PANC	higher in PANC
mmu-miR-31-5p	ENSMUST00000091309	Cp	12400.5	3583.33	-1.79102	0.000209373	0.045875	2.02913	5.46701	0.00461227	lower in PANC	higher in PANC
mmu-miR-31-5p	ENSMUST00000187311	Nav1	12400.5	3583.33	-1.79102	0.000209373	0.37945	1.0931	1.52644	0.0110511	lower in PANC	higher in PANC
mmu-miR-31-5p	ENSMUST00000161737	Hsd11b1	12400.5	3583.33	-1.79102	0.000209373	4.45242	118.482	4.73393	0.000471322	lower in PANC	higher in PANC
mmu-miR-31-5p	ENSMUST00000016338	Hsd11b1	12400.5	3583.33	-1.79102	0.000209373	6.34793	16.1192	1.34442	0.00574298	lower in PANC	higher in PANC
mmu-miR-31-5p	ENSMUST00000017590	C1qtnf1	12400.5	3583.33	-1.79102	0.000209373	1.1489	4.66737	2.02236	0.0154162	lower in PANC	higher in PANC
mmu-miR-31-5p	ENSMUST00000139297	Smurf2	12400.5	3583.33	-1.79102	0.000209373	0.984225	2.4976	1.34348	0.0170155	lower in PANC	higher in PANC
mmu-miR-31-5p	ENSMUST00000131911	Ncor1	12400.5	3583.33	-1.79102	0.000209373	0.551175	1.3321	1.27312	0.0146766	lower in PANC	higher in PANC
mmu-miR-31-5p	ENSMUST00000172070	Socs2	12400.5	3583.33	-1.79102	0.000209373	5.39297	39.4227	2.86987	0.0103461	lower in PANC	higher in PANC
mmu-miR-31-5p	ENSMUST00000170690	Socs2	12400.5	3583.33	-1.79102	0.000209373	4.8226	16.6576	1.7883	0.0208029	lower in PANC	higher in PANC
mmu-miR-31-5p	ENSMUST00000139210	Socs2	12400.5	3583.33	-1.79102	0.000209373	0.544525	1.5021	1.46391	0.0214146	lower in PANC	higher in PANC
mmu-miR-31-5p	ENSMUST00000145847	Socs2	12400.5	3583.33	-1.79102	0.000209373	2.08513	4.20338	1.01141	0.0208035	lower in PANC	higher in PANC
mmu-miR-31-5p	ENSMUST00000095360	Igf1	12400.5	3583.33	-1.79102	0.000209373	0.7196	5.30157	2.88115	0.0305237	lower in PANC	higher in PANC
mmu-miR-31-5p	ENSMUST00000105300	Igf1	12400.5	3583.33	-1.79102	0.000209373	0.522625	1.68135	1.68577	0.00882275	lower in PANC	higher in PANC
mmu-miR-31-5p	ENSMUST00000149623	Xbp1	12400.5	3583.33	-1.79102	0.000209373	2.98615	7.42478	1.31406	0.00770937	lower in PANC	higher in PANC
mmu-miR-31-5p	ENSMUST00000050544	Has2	12400.5	3583.33	-1.79102	0.000209373	10.4533	21.5907	1.04646	0.0470759	lower in PANC	higher in PANC
mmu-miR-31-5p	ENSMUST00000096433	Deptor	12400.5	3583.33	-1.79102	0.000209373	1.27215	2.8134	1.14505	0.000668013	lower in PANC	higher in PANC
mmu-miR-31-5p	ENSMUST00000124243	Tfrc	12400.5	3583.33	-1.79102	0.000209373	0.51005	1.13732	1.15693	0.0247315	lower in PANC	higher in PANC
mmu-miR-31-5p	ENSMUST00000025295	Spry4	12400.5	3583.33	-1.79102	0.000209373	6.95697	15.7137	1.17549	0.00457191	lower in PANC	higher in PANC
mmu-miR-31-5p	ENSMUST00000120934	Ptpn2	12400.5	3583.33	-1.79102	0.000209373	0.0395	5.1305	7.0211	0.0445805	lower in PANC	higher in PANC
mmu-miR-31-5p	ENSMUST00000097561	Csrp1	12400.5	3583.33	-1.79102	0.000209373	4.5452	14.8185	1.70498	0.0409093	lower in PANC	higher in PANC
mmu-miR-31-5p	ENSMUST00000027677	Csrp1	12400.5	3583.33	-1.79102	0.000209373	42.4725	129.841	1.61215	0.00446707	lower in PANC	higher in PANC
mmu-miR-31-5p	ENSMUST00000027748	Rgs16	12400.5	3583.33	-1.79102	0.000209373	21.6516	68.5049	1.66174	0.000391343	lower in PANC	higher in PANC
mmu-miR-31-5p	ENSMUST00000195571	Cenpl	12400.5	3583.33	-1.79102	0.000209373	0.3333	1.56795	2.23399	0.0219567	lower in PANC	higher in PANC
mmu-miR-31-5p	ENSMUST00000004097	Cux1	12400.5	3583.33	-1.79102	0.000209373	0.7343	1.87122	1.34954	0.0130191	lower in PANC	higher in PANC
mmu-miR-31-5p	ENSMUST00000176216	Cux1	12400.5	3583.33	-1.79102	0.000209373	5.87643	14.8661	1.33901	1.39593e-05	lower in PANC	higher in PANC
mmu-miR-31-5p	ENSMUST00000088373	Srgap3	12400.5	3583.33	-1.79102	0.000209373	2.39405	6.16707	1.36513	0.000290175	lower in PANC	higher in PANC
mmu-miR-31-5p	ENSMUST00000207549	Tacc2	12400.5	3583.33	-1.79102	0.000209373	1.39415	3.39595	1.28443	0.0451499	lower in PANC	higher in PANC
mmu-miR-31-5p	ENSMUST00000033463	Slc9a9	12400.5	3583.33	-1.79102	0.000209373	0.873225	1.7827	1.02964	0.0006345	lower in PANC	higher in PANC
mmu-miR-31-5p	ENSMUST00000125466	Plekha2	12400.5	3583.33	-1.79102	0.000209373	0.392975	1.0907	1.47274	0.0473754	lower in PANC	higher in PANC
mmu-miR-31-5p	ENSMUST00000128715	Plekha2	12400.5	3583.33	-1.79102	0.000209373	7.60158	19.6129	1.36743	0.0012508	lower in PANC	higher in PANC
mmu-miR-31-5p	ENSMUST00000098816	Slc7a2	12400.5	3583.33	-1.79102	0.000209373	0.453925	2.17128	2.25802	0.00316224	lower in PANC	higher in PANC
mmu-miR-31-5p	ENSMUST00000120122	Cul5	12400.5	3583.33	-1.79102	0.000209373	0.00555	2.8202	8.98909	0.00109876	lower in PANC	higher in PANC
mmu-miR-31-5p	ENSMUST00000172356	Thsd7a	12400.5	3583.33	-1.79102	0.000209373	1.52903	3.48163	1.18715	0.000190901	lower in PANC	higher in PANC
mmu-miR-31-5p	ENSMUST00000035661	Cspg4	12400.5	3583.33	-1.79102	0.000209373	0.44865	3.82518	3.09186	0.000177784	lower in PANC	higher in PANC
mmu-miR-31-5p	ENSMUST00000049074	Ptprf	12400.5	3583.33	-1.79102	0.000209373	2.08145	10.1872	2.2911	9.46256e-07	lower in PANC	higher in PANC
mmu-miR-31-5p	ENSMUST00000042664	Slc16a2	12400.5	3583.33	-1.79102	0.000209373	9.11197	19.2194	1.07673	0.0361312	lower in PANC	higher in PANC
mmu-miR-31-5p	ENSMUST00000174595	Agpat1	12400.5	3583.33	-1.79102	0.000209373	6.48053	54.9885	3.08495	0.00354013	lower in PANC	higher in PANC
mmu-miR-31-5p	ENSMUST00000171791	Mast4	12400.5	3583.33	-1.79102	0.000209373	2.95542	8.1153	1.45728	0.0213279	lower in PANC	higher in PANC
mmu-miR-31-5p	ENSMUST00000039516	Egln3	12400.5	3583.33	-1.79102	0.000209373	1.78693	5.8605	1.71354	0.0445629	lower in PANC	higher in PANC
mmu-miR-31-5p	ENSMUST00000039630	Ror1	12400.5	3583.33	-1.79102	0.000209373	1.82682	8.41035	2.20283	1.57303e-05	lower in PANC	higher in PANC
mmu-miR-31-5p	ENSMUST00000039026	Apln	12400.5	3583.33	-1.79102	0.000209373	24.9214	50.2493	1.01172	0.0425928	lower in PANC	higher in PANC
mmu-miR-31-5p	ENSMUST00000144646	Tbc1d2b	12400.5	3583.33	-1.79102	0.000209373	1.94073	4.97867	1.35917	0.00345454	lower in PANC	higher in PANC
mmu-miR-31-5p	ENSMUST00000147767	Plekhg2	12400.5	3583.33	-1.79102	0.000209373	0.663125	1.34632	1.02167	0.020221	lower in PANC	higher in PANC
mmu-miR-31-5p	ENSMUST00000173406	Trp53inp2	12400.5	3583.33	-1.79102	0.000209373	0.59665	1.934	1.69663	2.78878e-05	lower in PANC	higher in PANC
mmu-miR-31-5p	ENSMUST00000134218	Trp53inp2	12400.5	3583.33	-1.79102	0.000209373	3.56027	8.61725	1.27524	0.0223375	lower in PANC	higher in PANC
mmu-miR-31-5p	ENSMUST00000043237	Trp53inp2	12400.5	3583.33	-1.79102	0.000209373	37.675	77.8258	1.04664	0.00268825	lower in PANC	higher in PANC
mmu-miR-31-5p	ENSMUST00000174685	Trp53inp2	12400.5	3583.33	-1.79102	0.000209373	1.51063	3.04093	1.00936	0.025365	lower in PANC	higher in PANC
mmu-miR-31-5p	ENSMUST00000130360	Synpo	12400.5	3583.33	-1.79102	0.000209373	0.48915	1.85027	1.91939	0.00795297	lower in PANC	higher in PANC
mmu-miR-31-5p	ENSMUST00000054691	Foxc2	12400.5	3583.33	-1.79102	0.000209373	2.42378	5.17218	1.09352	0.00513745	lower in PANC	higher in PANC
mmu-miR-31-5p	ENSMUST00000092143	Msrb3	12400.5	3583.33	-1.79102	0.000209373	13.4705	27.6963	1.03989	0.00380799	lower in PANC	higher in PANC
mmu-miR-31-5p	ENSMUST00000055549	B3gnt2	12400.5	3583.33	-1.79102	0.000209373	1.06098	3.65263	1.78354	0.000305083	lower in PANC	higher in PANC
mmu-miR-31-5p	ENSMUST00000062844	B3gnt2	12400.5	3583.33	-1.79102	0.000209373	2.4751	8.0899	1.70864	0.00242577	lower in PANC	higher in PANC
mmu-miR-31-5p	ENSMUST00000133803	Txlna	12400.5	3583.33	-1.79102	0.000209373	1.90108	4.35425	1.19561	0.00912931	lower in PANC	higher in PANC
mmu-miR-31-5p	ENSMUST00000143445	Whsc1l1	12400.5	3583.33	-1.79102	0.000209373	2.14257	4.79265	1.16148	0.00516706	lower in PANC	higher in PANC
mmu-miR-31-5p	ENSMUST00000229101	Cd47	12400.5	3583.33	-1.79102	0.000209373	1.16025	2.50022	1.10762	0.0463328	lower in PANC	higher in PANC
mmu-miR-31-5p	ENSMUST00000065987	Abat	12400.5	3583.33	-1.79102	0.000209373	1.24497	2.58867	1.0561	0.000815749	lower in PANC	higher in PANC
mmu-miR-31-5p	ENSMUST00000223273	Atl2	12400.5	3583.33	-1.79102	0.000209373	0.6655	2.07262	1.63895	0.00679222	lower in PANC	higher in PANC
mmu-miR-31-5p	ENSMUST00000112871	Cxcl12	12400.5	3583.33	-1.79102	0.000209373	2.6037	13.7254	2.39822	0.00452249	lower in PANC	higher in PANC
mmu-miR-31-5p	ENSMUST00000132975	4931406P16Rik	12400.5	3583.33	-1.79102	0.000209373	0.4428	1.033	1.22211	0.00955088	lower in PANC	higher in PANC
mmu-miR-31-5p	ENSMUST00000089332	Col8a1	12400.5	3583.33	-1.79102	0.000209373	6.45772	24.3902	1.9172	0.010046	lower in PANC	higher in PANC
mmu-miR-31-5p	ENSMUST00000091037	Zbtb34	12400.5	3583.33	-1.79102	0.000209373	0.303025	1.2192	2.00843	0.048803	lower in PANC	higher in PANC
mmu-miR-31-5p	ENSMUST00000099676	AW112010	12400.5	3583.33	-1.79102	0.000209373	1.09015	2.6827	1.29916	0.0218094	lower in PANC	higher in PANC
mmu-miR-31-5p	ENSMUST00000152782	Heg1	12400.5	3583.33	-1.79102	0.000209373	2.09877	12.8263	2.61149	0.000288622	lower in PANC	higher in PANC
mmu-miR-31-5p	ENSMUST00000232568	Heg1	12400.5	3583.33	-1.79102	0.000209373	5.40745	14.0433	1.37686	0.0308139	lower in PANC	higher in PANC
mmu-miR-10b-5p	ENSMUST00000047936	Cmklr1	17322.8	5088	-1.7675	0.00323678	3.46937	8.8715	1.3545	0.00373806	lower in PANC	higher in PANC
mmu-miR-10b-5p	ENSMUST00000017836	Rhbdl3	17322.8	5088	-1.7675	0.00323678	0.840375	2.10195	1.32262	0.000343173	lower in PANC	higher in PANC
mmu-miR-10b-5p	ENSMUST00000047311	Mboat1	17322.8	5088	-1.7675	0.00323678	1.18322	3.22768	1.44777	0.00311371	lower in PANC	higher in PANC
mmu-miR-10b-5p	ENSMUST00000210088	Nosip	17322.8	5088	-1.7675	0.00323678	0.3672	1.0663	1.53798	0.0428028	lower in PANC	higher in PANC
mmu-miR-10b-5p	ENSMUST00000079652	Sox7	17322.8	5088	-1.7675	0.00323678	0.265025	1.07658	2.02225	0.00269498	lower in PANC	higher in PANC
mmu-miR-10b-5p	ENSMUST00000120934	Ptpn2	17322.8	5088	-1.7675	0.00323678	0.0395	5.1305	7.0211	0.0445805	lower in PANC	higher in PANC
mmu-miR-10b-5p	ENSMUST00000195571	Cenpl	17322.8	5088	-1.7675	0.00323678	0.3333	1.56795	2.23399	0.0219567	lower in PANC	higher in PANC
mmu-miR-10b-5p	ENSMUST00000105608	Slc35e2	17322.8	5088	-1.7675	0.00323678	0.6335	2.12997	1.74942	0.0264689	lower in PANC	higher in PANC
mmu-miR-10b-5p	ENSMUST00000109149	Rnd1	17322.8	5088	-1.7675	0.00323678	0.545725	1.1224	1.04034	0.0155716	lower in PANC	higher in PANC
mmu-miR-10b-5p	ENSMUST00000003451	Rnd1	17322.8	5088	-1.7675	0.00323678	4.69787	9.5691	1.02637	0.0105335	lower in PANC	higher in PANC
mmu-miR-10b-5p	ENSMUST00000160013	Gng2	17322.8	5088	-1.7675	0.00323678	0.87485	2.54975	1.54325	0.000634341	lower in PANC	higher in PANC
mmu-miR-10b-5p	ENSMUST00000163189	Ltbp2	17322.8	5088	-1.7675	0.00323678	3.06085	55.4655	4.17959	9.15746e-05	lower in PANC	higher in PANC
mmu-miR-10b-5p	ENSMUST00000168699	Ltbp2	17322.8	5088	-1.7675	0.00323678	0.082975	1.21513	3.87228	0.000251136	lower in PANC	higher in PANC
mmu-miR-10b-5p	ENSMUST00000002073	Ltbp2	17322.8	5088	-1.7675	0.00323678	1.003	8.04368	3.00353	0.000345853	lower in PANC	higher in PANC
mmu-miR-10b-5p	ENSMUST00000218465	Bcr	17322.8	5088	-1.7675	0.00323678	0.0338	1.9615	5.85879	0.0104839	lower in PANC	higher in PANC
mmu-miR-10b-5p	ENSMUST00000018755	Pdlim4	17322.8	5088	-1.7675	0.00323678	4.19482	20.3859	2.28089	0.00057924	lower in PANC	higher in PANC
mmu-miR-10b-5p	ENSMUST00000080371	Mtss1	17322.8	5088	-1.7675	0.00323678	0.849725	1.858	1.12868	0.0135945	lower in PANC	higher in PANC
mmu-miR-10b-5p	ENSMUST00000076687	Cdc42bpa	17322.8	5088	-1.7675	0.00323678	1.60977	6.16265	1.93669	0.0336435	lower in PANC	higher in PANC
mmu-miR-10b-5p	ENSMUST00000155517	Arl6ip6	17322.8	5088	-1.7675	0.00323678	0.8815	2.05207	1.21905	0.000599124	lower in PANC	higher in PANC
mmu-miR-10b-5p	ENSMUST00000208557	St5	17322.8	5088	-1.7675	0.00323678	0.541575	3.33775	2.62364	0.0180142	lower in PANC	higher in PANC
mmu-miR-10b-5p	ENSMUST00000208734	St5	17322.8	5088	-1.7675	0.00323678	0.6773	2.01353	1.57186	0.0114244	lower in PANC	higher in PANC
mmu-miR-10b-5p	ENSMUST00000033463	Slc9a9	17322.8	5088	-1.7675	0.00323678	0.873225	1.7827	1.02964	0.0006345	lower in PANC	higher in PANC
mmu-miR-10b-5p	ENSMUST00000214678	Dpp8	17322.8	5088	-1.7675	0.00323678	0.30425	1.16447	1.93635	0.0153748	lower in PANC	higher in PANC
mmu-miR-10b-5p	ENSMUST00000040275	Sobp	17322.8	5088	-1.7675	0.00323678	1.43035	2.9539	1.04625	0.000622532	lower in PANC	higher in PANC
mmu-miR-10b-5p	ENSMUST00000075164	Kif21b	17322.8	5088	-1.7675	0.00323678	0.602725	3.94433	2.71021	0.00688808	lower in PANC	higher in PANC
mmu-miR-10b-5p	ENSMUST00000130360	Synpo	17322.8	5088	-1.7675	0.00323678	0.48915	1.85027	1.91939	0.00795297	lower in PANC	higher in PANC
mmu-miR-10b-5p	ENSMUST00000164614	A4galt	17322.8	5088	-1.7675	0.00323678	1.00192	3.20443	1.67729	0.0339702	lower in PANC	higher in PANC
mmu-miR-10b-5p	ENSMUST00000052602	C77080	17322.8	5088	-1.7675	0.00323678	1.4862	7.7173	2.37647	0.00710746	lower in PANC	higher in PANC
mmu-miR-10b-5p	ENSMUST00000143445	Whsc1l1	17322.8	5088	-1.7675	0.00323678	2.14257	4.79265	1.16148	0.00516706	lower in PANC	higher in PANC
mmu-miR-10b-5p	ENSMUST00000097822	Ubr4	17322.8	5088	-1.7675	0.00323678	3.7132	11.5783	1.64069	6.39375e-05	lower in PANC	higher in PANC
mmu-miR-10b-5p	ENSMUST00000091037	Zbtb34	17322.8	5088	-1.7675	0.00323678	0.303025	1.2192	2.00843	0.048803	lower in PANC	higher in PANC
mmu-miR-10b-5p	ENSMUST00000152782	Heg1	17322.8	5088	-1.7675	0.00323678	2.09877	12.8263	2.61149	0.000288622	lower in PANC	higher in PANC
mmu-miR-10b-5p	ENSMUST00000232568	Heg1	17322.8	5088	-1.7675	0.00323678	5.40745	14.0433	1.37686	0.0308139	lower in PANC	higher in PANC
mmu-miR-10b-5p	ENSMUST00000114434	Hoxa3	17322.8	5088	-1.7675	0.00323678	1.83458	19.3487	3.39872	0.000238379	lower in PANC	higher in PANC
mmu-miR-301b-3p	ENSMUST00000057054	Meox1	6.5	2	-1.70044	0.0373861	0.553075	1.14268	1.04687	0.00290853	lower in PANC	higher in PANC
mmu-miR-301b-3p	ENSMUST00000142512	Cald1	6.5	2	-1.70044	0.0373861	9.89568	25.2023	1.34869	0.012273	lower in PANC	higher in PANC
mmu-miR-301b-3p	ENSMUST00000152782	Heg1	6.5	2	-1.70044	0.0373861	2.09877	12.8263	2.61149	0.000288622	lower in PANC	higher in PANC
mmu-miR-301b-3p	ENSMUST00000232568	Heg1	6.5	2	-1.70044	0.0373861	5.40745	14.0433	1.37686	0.0308139	lower in PANC	higher in PANC
mmu-miR-301b-3p	ENSMUST00000081170	Sgcb	6.5	2	-1.70044	0.0373861	7.95177	16.3898	1.04345	0.0001892	lower in PANC	higher in PANC
mmu-miR-301b-3p	ENSMUST00000126341	Pafah1b1	6.5	2	-1.70044	0.0373861	0.409675	1.1831	1.53002	0.000891305	lower in PANC	higher in PANC
mmu-miR-301b-3p	ENSMUST00000120709	Kcnt2	6.5	2	-1.70044	0.0373861	0.35855	1.00877	1.49236	0.00064278	lower in PANC	higher in PANC
mmu-miR-301b-3p	ENSMUST00000024660	Smoc2	6.5	2	-1.70044	0.0373861	15.6068	106.451	2.76994	0.000231322	lower in PANC	higher in PANC
mmu-miR-301b-3p	ENSMUST00000167484	Adcyap1r1	6.5	2	-1.70044	0.0373861	0.09725	1.50638	3.95324	0.0293062	lower in PANC	higher in PANC
mmu-miR-301b-3p	ENSMUST00000070736	Adcyap1r1	6.5	2	-1.70044	0.0373861	0.29915	2.20052	2.87891	0.00295357	lower in PANC	higher in PANC
mmu-miR-301b-3p	ENSMUST00000070756	Adcyap1r1	6.5	2	-1.70044	0.0373861	5.59192	39.0278	2.80309	0.000232268	lower in PANC	higher in PANC
mmu-miR-301b-3p	ENSMUST00000172084	Adcyap1r1	6.5	2	-1.70044	0.0373861	0.246375	1.19762	2.28125	0.000244254	lower in PANC	higher in PANC
mmu-miR-301b-3p	ENSMUST00000165857	Adcyap1r1	6.5	2	-1.70044	0.0373861	0.25865	1.10098	2.08971	0.0244404	lower in PANC	higher in PANC
mmu-miR-301b-3p	ENSMUST00000165786	Adcyap1r1	6.5	2	-1.70044	0.0373861	0.32175	1.3072	2.02247	0.000699593	lower in PANC	higher in PANC
mmu-miR-301b-3p	ENSMUST00000227824	Ednrb	6.5	2	-1.70044	0.0373861	0.14375	1.3263	3.20577	0.015343	lower in PANC	higher in PANC
mmu-miR-301b-3p	ENSMUST00000224801	Cxcl14	6.5	2	-1.70044	0.0373861	49.773	209.519	2.07365	0.00247713	lower in PANC	higher in PANC
mmu-miR-301b-3p	ENSMUST00000232101	Ndufs4	6.5	2	-1.70044	0.0373861	0.86105	1.88045	1.12691	0.0463419	lower in PANC	higher in PANC
mmu-miR-301b-3p	ENSMUST00000022616	Clu	6.5	2	-1.70044	0.0373861	0.670875	46.3854	6.11148	0.0382304	lower in PANC	higher in PANC
mmu-miR-301b-3p	ENSMUST00000076687	Cdc42bpa	6.5	2	-1.70044	0.0373861	1.60977	6.16265	1.93669	0.0336435	lower in PANC	higher in PANC
mmu-miR-301b-3p	ENSMUST00000063551	Rgs7bp	6.5	2	-1.70044	0.0373861	0.590325	3.01445	2.35231	0.00183497	lower in PANC	higher in PANC
mmu-miR-301b-3p	ENSMUST00000097950	Pde4b	6.5	2	-1.70044	0.0373861	1.09345	4.11965	1.91363	0.00528065	lower in PANC	higher in PANC
mmu-miR-301b-3p	ENSMUST00000202111	Stard13	6.5	2	-1.70044	0.0373861	0.21085	1.3915	2.72235	0.023777	lower in PANC	higher in PANC
mmu-miR-301b-3p	ENSMUST00000024839	Sik1	6.5	2	-1.70044	0.0373861	3.2905	8.96775	1.44644	0.00620299	lower in PANC	higher in PANC
mmu-miR-301b-3p	ENSMUST00000004050	Mmd	6.5	2	-1.70044	0.0373861	108.302	499.52	2.20549	0.000393725	lower in PANC	higher in PANC
mmu-miR-301b-3p	ENSMUST00000185780	Sulf1	6.5	2	-1.70044	0.0373861	2.1561	7.5964	1.81689	0.0158592	lower in PANC	higher in PANC
mmu-miR-301b-3p	ENSMUST00000180062	Sulf1	6.5	2	-1.70044	0.0373861	24.0576	49.3461	1.03644	0.000850229	lower in PANC	higher in PANC
mmu-miR-301b-3p	ENSMUST00000139297	Smurf2	6.5	2	-1.70044	0.0373861	0.984225	2.4976	1.34348	0.0170155	lower in PANC	higher in PANC
mmu-miR-301b-3p	ENSMUST00000131911	Ncor1	6.5	2	-1.70044	0.0373861	0.551175	1.3321	1.27312	0.0146766	lower in PANC	higher in PANC
mmu-miR-301b-3p	ENSMUST00000101327	Rnf145	6.5	2	-1.70044	0.0373861	0.54225	1.21285	1.16137	8.85076e-05	lower in PANC	higher in PANC
mmu-miR-301b-3p	ENSMUST00000157041	Hif1a	6.5	2	-1.70044	0.0373861	0.761	1.56702	1.04206	0.029416	lower in PANC	higher in PANC
mmu-miR-301b-3p	ENSMUST00000080371	Mtss1	6.5	2	-1.70044	0.0373861	0.849725	1.858	1.12868	0.0135945	lower in PANC	higher in PANC
mmu-miR-301b-3p	ENSMUST00000096433	Deptor	6.5	2	-1.70044	0.0373861	1.27215	2.8134	1.14505	0.000668013	lower in PANC	higher in PANC
mmu-miR-301b-3p	ENSMUST00000124243	Tfrc	6.5	2	-1.70044	0.0373861	0.51005	1.13732	1.15693	0.0247315	lower in PANC	higher in PANC
mmu-miR-301b-3p	ENSMUST00000044442	Ptk7	6.5	2	-1.70044	0.0373861	7.93428	33.7762	2.08984	8.22581e-06	lower in PANC	higher in PANC
mmu-miR-301b-3p	ENSMUST00000163764	Jade1	6.5	2	-1.70044	0.0373861	4.15153	12.4255	1.5816	0.0211443	lower in PANC	higher in PANC
mmu-miR-301b-3p	ENSMUST00000150304	Ccnl1	6.5	2	-1.70044	0.0373861	0.50285	1.68207	1.74204	0.0472977	lower in PANC	higher in PANC
mmu-miR-301b-3p	ENSMUST00000202842	Nrbp1	6.5	2	-1.70044	0.0373861	0.509125	1.77557	1.80219	0.019792	lower in PANC	higher in PANC
mmu-miR-301b-3p	ENSMUST00000202186	Pdgfra	6.5	2	-1.70044	0.0373861	0.594025	2.48655	2.06555	0.0091099	lower in PANC	higher in PANC
mmu-miR-301b-3p	ENSMUST00000168162	Pdgfra	6.5	2	-1.70044	0.0373861	52.2478	128.274	1.29578	4.59767e-05	lower in PANC	higher in PANC
mmu-miR-301b-3p	ENSMUST00000031324	Ereg	6.5	2	-1.70044	0.0373861	3.61932	20.5632	2.50627	0.0298562	lower in PANC	higher in PANC
mmu-miR-301b-3p	ENSMUST00000142276	Arpc1a	6.5	2	-1.70044	0.0373861	1.80747	4.2685	1.23975	0.0265706	lower in PANC	higher in PANC
mmu-miR-301b-3p	ENSMUST00000004097	Cux1	6.5	2	-1.70044	0.0373861	0.7343	1.87122	1.34954	0.0130191	lower in PANC	higher in PANC
mmu-miR-301b-3p	ENSMUST00000176216	Cux1	6.5	2	-1.70044	0.0373861	5.87643	14.8661	1.33901	1.39593e-05	lower in PANC	higher in PANC
mmu-miR-301b-3p	ENSMUST00000069041	Ap1s2	6.5	2	-1.70044	0.0373861	0.831925	5.3991	2.69819	0.00416676	lower in PANC	higher in PANC
mmu-miR-301b-3p	ENSMUST00000125466	Plekha2	6.5	2	-1.70044	0.0373861	0.392975	1.0907	1.47274	0.0473754	lower in PANC	higher in PANC
mmu-miR-301b-3p	ENSMUST00000128715	Plekha2	6.5	2	-1.70044	0.0373861	7.60158	19.6129	1.36743	0.0012508	lower in PANC	higher in PANC
mmu-miR-301b-3p	ENSMUST00000066283	Lif	6.5	2	-1.70044	0.0373861	4.36862	8.96818	1.03764	0.0427794	lower in PANC	higher in PANC
mmu-miR-301b-3p	ENSMUST00000039516	Egln3	6.5	2	-1.70044	0.0373861	1.78693	5.8605	1.71354	0.0445629	lower in PANC	higher in PANC
mmu-miR-301b-3p	ENSMUST00000041438	Sesn1	6.5	2	-1.70044	0.0373861	0.559375	1.83418	1.71324	0.0215919	lower in PANC	higher in PANC
mmu-miR-301b-3p	ENSMUST00000165201	Trps1	6.5	2	-1.70044	0.0373861	0.209575	1.04222	2.31413	0.0168143	lower in PANC	higher in PANC
mmu-miR-301b-3p	ENSMUST00000106101	Zzz3	6.5	2	-1.70044	0.0373861	1.7578	4.96165	1.49705	0.0237448	lower in PANC	higher in PANC
mmu-miR-301b-3p	ENSMUST00000208888	Prss23	6.5	2	-1.70044	0.0373861	1.56987	12.2049	2.95874	0.000651023	lower in PANC	higher in PANC
mmu-miR-301b-3p	ENSMUST00000127837	Ankrd50	6.5	2	-1.70044	0.0373861	1.0275	3.0232	1.55694	0.0111399	lower in PANC	higher in PANC
mmu-miR-301b-3p	ENSMUST00000156038	Ankrd50	6.5	2	-1.70044	0.0373861	8.15043	16.4027	1.00898	0.0002476	lower in PANC	higher in PANC
mmu-miR-301b-3p	ENSMUST00000202474	Tcf4	6.5	2	-1.70044	0.0373861	2.92172	6.2456	1.09602	0.0429729	lower in PANC	higher in PANC
mmu-miR-301b-3p	ENSMUST00000143445	Whsc1l1	6.5	2	-1.70044	0.0373861	2.14257	4.79265	1.16148	0.00516706	lower in PANC	higher in PANC
mmu-miR-301b-3p	ENSMUST00000172065	Tead1	6.5	2	-1.70044	0.0373861	0.949425	2.48378	1.38741	0.0046201	lower in PANC	higher in PANC
mmu-miR-301b-3p	ENSMUST00000229101	Cd47	6.5	2	-1.70044	0.0373861	1.16025	2.50022	1.10762	0.0463328	lower in PANC	higher in PANC
mmu-miR-301b-3p	ENSMUST00000087085	Nhs	6.5	2	-1.70044	0.0373861	0.3954	1.02697	1.37702	4.31046e-05	lower in PANC	higher in PANC
mmu-miR-301b-3p	ENSMUST00000112871	Cxcl12	6.5	2	-1.70044	0.0373861	2.6037	13.7254	2.39822	0.00452249	lower in PANC	higher in PANC
mmu-miR-301b-3p	ENSMUST00000097822	Ubr4	6.5	2	-1.70044	0.0373861	3.7132	11.5783	1.64069	6.39375e-05	lower in PANC	higher in PANC
mmu-miR-301b-3p	ENSMUST00000173287	Adamtsl3	6.5	2	-1.70044	0.0373861	0.57265	3.76835	2.71821	0.000102264	lower in PANC	higher in PANC
mmu-miR-301b-3p	ENSMUST00000199613	Ube2d3	6.5	2	-1.70044	0.0373861	3.16692	9.96275	1.65346	0.0309545	lower in PANC	higher in PANC
mmu-miR-301b-3p	ENSMUST00000197539	Ube2d3	6.5	2	-1.70044	0.0373861	1.44237	4.3393	1.58902	0.0214957	lower in PANC	higher in PANC
mmu-miR-673-3p	ENSMUST00000101526	Phf23	43.25	17	-1.34717	0.0255803	2.63978	7.42155	1.49131	0.0422165	lower in PANC	higher in PANC
mmu-miR-9-5p	ENSMUST00000023673	Runx1	169.25	74.6667	-1.18062	0.0266101	2.1798	5.4314	1.31713	0.00785505	lower in PANC	higher in PANC
mmu-miR-9-5p	ENSMUST00000039630	Ror1	169.25	74.6667	-1.18062	0.0266101	1.82682	8.41035	2.20283	1.57303e-05	lower in PANC	higher in PANC
mmu-miR-9-5p	ENSMUST00000091037	Zbtb34	169.25	74.6667	-1.18062	0.0266101	0.303025	1.2192	2.00843	0.048803	lower in PANC	higher in PANC
mmu-miR-9-5p	ENSMUST00000112871	Cxcl12	169.25	74.6667	-1.18062	0.0266101	2.6037	13.7254	2.39822	0.00452249	lower in PANC	higher in PANC
mmu-miR-9-5p	ENSMUST00000031555	Lfng	169.25	74.6667	-1.18062	0.0266101	1.3107	3.2922	1.32871	0.00330031	lower in PANC	higher in PANC
mmu-miR-9-5p	ENSMUST00000103238	Sema6d	169.25	74.6667	-1.18062	0.0266101	0.9111	5.50165	2.59418	0.000746192	lower in PANC	higher in PANC
mmu-miR-9-5p	ENSMUST00000103240	Sema6d	169.25	74.6667	-1.18062	0.0266101	0.741725	2.51808	1.76336	0.0242071	lower in PANC	higher in PANC
mmu-miR-9-5p	ENSMUST00000113696	Tpm1	169.25	74.6667	-1.18062	0.0266101	1.09028	3.46517	1.66824	0.0179244	lower in PANC	higher in PANC
mmu-miR-9-5p	ENSMUST00000030185	Tpm1	169.25	74.6667	-1.18062	0.0266101	2.84112	7.46695	1.39406	3.22096e-05	lower in PANC	higher in PANC
mmu-miR-9-5p	ENSMUST00000113705	Tpm1	169.25	74.6667	-1.18062	0.0266101	10.5612	26.8759	1.34754	0.00327325	lower in PANC	higher in PANC
mmu-miR-9-5p	ENSMUST00000135653	P4ha2	169.25	74.6667	-1.18062	0.0266101	1.2031	3.22145	1.42095	0.00596182	lower in PANC	higher in PANC
mmu-miR-9-5p	ENSMUST00000177840	Cd151	169.25	74.6667	-1.18062	0.0266101	52.2553	127.823	1.2905	0.0264216	lower in PANC	higher in PANC
mmu-miR-9-5p	ENSMUST00000173662	Ptprd	169.25	74.6667	-1.18062	0.0266101	0.542925	1.20663	1.15215	0.0392952	lower in PANC	higher in PANC
mmu-miR-9-5p	ENSMUST00000131911	Ncor1	169.25	74.6667	-1.18062	0.0266101	0.551175	1.3321	1.27312	0.0146766	lower in PANC	higher in PANC
mmu-miR-9-5p	ENSMUST00000000608	Gm2a	169.25	74.6667	-1.18062	0.0266101	4.8748	11.573	1.24735	0.000557	lower in PANC	higher in PANC
mmu-miR-9-5p	ENSMUST00000180887	B3galt1	169.25	74.6667	-1.18062	0.0266101	1.01473	2.1061	1.05349	0.0300042	lower in PANC	higher in PANC
mmu-miR-9-5p	ENSMUST00000167391	Adamts9	169.25	74.6667	-1.18062	0.0266101	0.118625	2.72587	4.52224	0.0131357	lower in PANC	higher in PANC
mmu-miR-9-5p	ENSMUST00000113438	Adamts9	169.25	74.6667	-1.18062	0.0266101	1.2363	2.96592	1.26245	0.0405972	lower in PANC	higher in PANC
mmu-miR-9-5p	ENSMUST00000069041	Ap1s2	169.25	74.6667	-1.18062	0.0266101	0.831925	5.3991	2.69819	0.00416676	lower in PANC	higher in PANC
mmu-miR-9-5p	ENSMUST00000064989	Prkcb	169.25	74.6667	-1.18062	0.0266101	0.03425	1.89775	5.79204	0.0366591	lower in PANC	higher in PANC
mmu-miR-9-5p	ENSMUST00000167484	Adcyap1r1	169.25	74.6667	-1.18062	0.0266101	0.09725	1.50638	3.95324	0.0293062	lower in PANC	higher in PANC
mmu-miR-9-5p	ENSMUST00000070736	Adcyap1r1	169.25	74.6667	-1.18062	0.0266101	0.29915	2.20052	2.87891	0.00295357	lower in PANC	higher in PANC
mmu-miR-9-5p	ENSMUST00000070756	Adcyap1r1	169.25	74.6667	-1.18062	0.0266101	5.59192	39.0278	2.80309	0.000232268	lower in PANC	higher in PANC
mmu-miR-9-5p	ENSMUST00000172084	Adcyap1r1	169.25	74.6667	-1.18062	0.0266101	0.246375	1.19762	2.28125	0.000244254	lower in PANC	higher in PANC
mmu-miR-9-5p	ENSMUST00000165857	Adcyap1r1	169.25	74.6667	-1.18062	0.0266101	0.25865	1.10098	2.08971	0.0244404	lower in PANC	higher in PANC
mmu-miR-9-5p	ENSMUST00000165786	Adcyap1r1	169.25	74.6667	-1.18062	0.0266101	0.32175	1.3072	2.02247	0.000699593	lower in PANC	higher in PANC
mmu-miR-9-5p	ENSMUST00000132975	4931406P16Rik	169.25	74.6667	-1.18062	0.0266101	0.4428	1.033	1.22211	0.00955088	lower in PANC	higher in PANC
mmu-miR-9-5p	ENSMUST00000021921	Ptch1	169.25	74.6667	-1.18062	0.0266101	0.414375	1.11815	1.4321	0.0136915	lower in PANC	higher in PANC
mmu-miR-9-5p	ENSMUST00000033952	Sfrp1	169.25	74.6667	-1.18062	0.0266101	12.7427	26.5162	1.05721	0.0384783	lower in PANC	higher in PANC
mmu-miR-9-5p	ENSMUST00000106101	Zzz3	169.25	74.6667	-1.18062	0.0266101	1.7578	4.96165	1.49705	0.0237448	lower in PANC	higher in PANC
mmu-miR-9-5p	ENSMUST00000219508	Dnajc14	169.25	74.6667	-1.18062	0.0266101	0.946475	4.08608	2.11008	0.000600855	lower in PANC	higher in PANC
mmu-miR-9-5p	ENSMUST00000004050	Mmd	169.25	74.6667	-1.18062	0.0266101	108.302	499.52	2.20549	0.000393725	lower in PANC	higher in PANC
mmu-miR-9-5p	ENSMUST00000074694	Gnai1	169.25	74.6667	-1.18062	0.0266101	5.72695	12.2964	1.10239	0.00020231	lower in PANC	higher in PANC
mmu-miR-9-5p	ENSMUST00000063551	Rgs7bp	169.25	74.6667	-1.18062	0.0266101	0.590325	3.01445	2.35231	0.00183497	lower in PANC	higher in PANC
mmu-miR-9-5p	ENSMUST00000080215	Chst15	169.25	74.6667	-1.18062	0.0266101	0.05385	5.02705	6.54462	0.0059715	lower in PANC	higher in PANC
mmu-miR-9-5p	ENSMUST00000044443	Ank2	169.25	74.6667	-1.18062	0.0266101	2.15535	5.01347	1.21789	0.0278926	lower in PANC	higher in PANC
mmu-miR-9-5p	ENSMUST00000043396	Mycn	169.25	74.6667	-1.18062	0.0266101	0.1986	1.66463	3.06726	0.000301957	lower in PANC	higher in PANC
mmu-miR-9-5p	ENSMUST00000139297	Smurf2	169.25	74.6667	-1.18062	0.0266101	0.984225	2.4976	1.34348	0.0170155	lower in PANC	higher in PANC
mmu-miR-9-5p	ENSMUST00000169404	Pde7b	169.25	74.6667	-1.18062	0.0266101	0.241325	1.02582	2.08774	0.0472644	lower in PANC	higher in PANC
mmu-miR-9-5p	ENSMUST00000164195	Pde7b	169.25	74.6667	-1.18062	0.0266101	0.433675	1.32435	1.6106	0.0224506	lower in PANC	higher in PANC
mmu-miR-9-5p	ENSMUST00000170110	Sptlc2	169.25	74.6667	-1.18062	0.0266101	1.07828	2.54358	1.23813	0.00539901	lower in PANC	higher in PANC
mmu-miR-9-5p	ENSMUST00000232101	Ndufs4	169.25	74.6667	-1.18062	0.0266101	0.86105	1.88045	1.12691	0.0463419	lower in PANC	higher in PANC
mmu-miR-9-5p	ENSMUST00000075317	Pdzd2	169.25	74.6667	-1.18062	0.0266101	0.64455	1.40138	1.12048	0.000780907	lower in PANC	higher in PANC
mmu-miR-9-5p	ENSMUST00000080371	Mtss1	169.25	74.6667	-1.18062	0.0266101	0.849725	1.858	1.12868	0.0135945	lower in PANC	higher in PANC
mmu-miR-9-5p	ENSMUST00000050544	Has2	169.25	74.6667	-1.18062	0.0266101	10.4533	21.5907	1.04646	0.0470759	lower in PANC	higher in PANC
mmu-miR-9-5p	ENSMUST00000023572	Cxadr	169.25	74.6667	-1.18062	0.0266101	0.151675	1.4335	3.24049	0.0453978	lower in PANC	higher in PANC
mmu-miR-9-5p	ENSMUST00000005406	App	169.25	74.6667	-1.18062	0.0266101	16.4882	37.3306	1.17893	0.00156603	lower in PANC	higher in PANC
mmu-miR-9-5p	ENSMUST00000227723	App	169.25	74.6667	-1.18062	0.0266101	16.5708	35.5971	1.10311	0.00107433	lower in PANC	higher in PANC
mmu-miR-9-5p	ENSMUST00000112498	Crim1	169.25	74.6667	-1.18062	0.0266101	10.1868	21.6778	1.08952	0.00557322	lower in PANC	higher in PANC
mmu-miR-9-5p	ENSMUST00000152060	Ankhd1	169.25	74.6667	-1.18062	0.0266101	1.03553	2.12703	1.03847	0.0342371	lower in PANC	higher in PANC
mmu-miR-9-5p	ENSMUST00000070478	Sdc3	169.25	74.6667	-1.18062	0.0266101	8.90705	18.4576	1.0512	1.76434e-05	lower in PANC	higher in PANC
mmu-miR-9-5p	ENSMUST00000203638	Itpr1	169.25	74.6667	-1.18062	0.0266101	2.4645	5.37418	1.12475	0.0151978	lower in PANC	higher in PANC
mmu-miR-9-5p	ENSMUST00000035090	Fbxl2	169.25	74.6667	-1.18062	0.0266101	0.606875	2.50413	2.04484	0.0490989	lower in PANC	higher in PANC
mmu-miR-9-5p	ENSMUST00000043884	Lrrn3	169.25	74.6667	-1.18062	0.0266101	0.39045	1.22507	1.64966	0.00139676	lower in PANC	higher in PANC
mmu-miR-9-5p	ENSMUST00000039026	Apln	169.25	74.6667	-1.18062	0.0266101	24.9214	50.2493	1.01172	0.0425928	lower in PANC	higher in PANC
mmu-miR-9-5p	ENSMUST00000165201	Trps1	169.25	74.6667	-1.18062	0.0266101	0.209575	1.04222	2.31413	0.0168143	lower in PANC	higher in PANC
mmu-miR-9-5p	ENSMUST00000111773	Rbms3	169.25	74.6667	-1.18062	0.0266101	4.57737	9.26833	1.01779	0.000111499	lower in PANC	higher in PANC
mmu-miR-9-5p	ENSMUST00000135759	Klhl23	169.25	74.6667	-1.18062	0.0266101	0.4112	1.52178	1.88784	0.0474402	lower in PANC	higher in PANC
mmu-miR-9-5p	ENSMUST00000173042	Fam13c	169.25	74.6667	-1.18062	0.0266101	1.4489	3.48793	1.26741	0.0255973	lower in PANC	higher in PANC
mmu-miR-9-5p	ENSMUST00000062883	Fam13c	169.25	74.6667	-1.18062	0.0266101	0.98695	2.04908	1.05392	0.00772577	lower in PANC	higher in PANC
mmu-miR-9-5p	ENSMUST00000052068	Rbp1	169.25	74.6667	-1.18062	0.0266101	7.9451	30.9799	1.9632	0.00560478	lower in PANC	higher in PANC
mmu-miR-9-5p	ENSMUST00000120709	Kcnt2	169.25	74.6667	-1.18062	0.0266101	0.35855	1.00877	1.49236	0.00064278	lower in PANC	higher in PANC
mmu-miR-9-5p	ENSMUST00000065856	Hunk	169.25	74.6667	-1.18062	0.0266101	0.688575	1.40437	1.02824	0.00112589	lower in PANC	higher in PANC
mmu-miR-9-5p	ENSMUST00000102677	Chn1	169.25	74.6667	-1.18062	0.0266101	2.62213	7.0981	1.4367	0.000166851	lower in PANC	higher in PANC
mmu-miR-9-5p	ENSMUST00000075410	Btbd3	169.25	74.6667	-1.18062	0.0266101	1.33003	5.65747	2.0887	0.00134292	lower in PANC	higher in PANC
mmu-miR-9-5p	ENSMUST00000094807	Pnmal2	169.25	74.6667	-1.18062	0.0266101	0.4387	1.0546	1.26539	0.000540042	lower in PANC	higher in PANC
mmu-miR-9-5p	ENSMUST00000152782	Heg1	169.25	74.6667	-1.18062	0.0266101	2.09877	12.8263	2.61149	0.000288622	lower in PANC	higher in PANC
mmu-miR-9-5p	ENSMUST00000232568	Heg1	169.25	74.6667	-1.18062	0.0266101	5.40745	14.0433	1.37686	0.0308139	lower in PANC	higher in PANC
mmu-miR-15a-5p	ENSMUST00000152782	Heg1	7128.25	3282.33	-1.11883	0.00110239	2.09877	12.8263	2.61149	0.000288622	lower in PANC	higher in PANC
mmu-miR-15a-5p	ENSMUST00000232568	Heg1	7128.25	3282.33	-1.11883	0.00110239	5.40745	14.0433	1.37686	0.0308139	lower in PANC	higher in PANC
mmu-miR-15a-5p	ENSMUST00000089565	Nr2f2	7128.25	3282.33	-1.11883	0.00110239	1.23527	4.45198	1.84961	0.0107072	lower in PANC	higher in PANC
mmu-miR-15a-5p	ENSMUST00000112871	Cxcl12	7128.25	3282.33	-1.11883	0.00110239	2.6037	13.7254	2.39822	0.00452249	lower in PANC	higher in PANC
mmu-miR-15a-5p	ENSMUST00000172910	Crybg3	7128.25	3282.33	-1.11883	0.00110239	5.2935	10.9577	1.04965	0.00682417	lower in PANC	higher in PANC
mmu-miR-15a-5p	ENSMUST00000203638	Itpr1	7128.25	3282.33	-1.11883	0.00110239	2.4645	5.37418	1.12475	0.0151978	lower in PANC	higher in PANC
mmu-miR-15a-5p	ENSMUST00000039026	Apln	7128.25	3282.33	-1.11883	0.00110239	24.9214	50.2493	1.01172	0.0425928	lower in PANC	higher in PANC
mmu-miR-15a-5p	ENSMUST00000103238	Sema6d	7128.25	3282.33	-1.11883	0.00110239	0.9111	5.50165	2.59418	0.000746192	lower in PANC	higher in PANC
mmu-miR-15a-5p	ENSMUST00000103240	Sema6d	7128.25	3282.33	-1.11883	0.00110239	0.741725	2.51808	1.76336	0.0242071	lower in PANC	higher in PANC
mmu-miR-15a-5p	ENSMUST00000020702	Igfbp3	7128.25	3282.33	-1.11883	0.00110239	10.352	52.926	2.35407	0.00696995	lower in PANC	higher in PANC
mmu-miR-15a-5p	ENSMUST00000114299	Flna	7128.25	3282.33	-1.11883	0.00110239	6.36115	18.0667	1.50598	0.0327733	lower in PANC	higher in PANC
mmu-miR-15a-5p	ENSMUST00000173662	Ptprd	7128.25	3282.33	-1.11883	0.00110239	0.542925	1.20663	1.15215	0.0392952	lower in PANC	higher in PANC
mmu-miR-15a-5p	ENSMUST00000131911	Ncor1	7128.25	3282.33	-1.11883	0.00110239	0.551175	1.3321	1.27312	0.0146766	lower in PANC	higher in PANC
mmu-miR-15a-5p	ENSMUST00000135759	Klhl23	7128.25	3282.33	-1.11883	0.00110239	0.4112	1.52178	1.88784	0.0474402	lower in PANC	higher in PANC
mmu-miR-15a-5p	ENSMUST00000034230	Cx3cl1	7128.25	3282.33	-1.11883	0.00110239	2.4501	5.89355	1.2663	0.000153327	lower in PANC	higher in PANC
mmu-miR-15a-5p	ENSMUST00000105608	Slc35e2	7128.25	3282.33	-1.11883	0.00110239	0.6335	2.12997	1.74942	0.0264689	lower in PANC	higher in PANC
mmu-miR-15a-5p	ENSMUST00000126341	Pafah1b1	7128.25	3282.33	-1.11883	0.00110239	0.409675	1.1831	1.53002	0.000891305	lower in PANC	higher in PANC
mmu-miR-15a-5p	ENSMUST00000012612	Zmiz2	7128.25	3282.33	-1.11883	0.00110239	0.361425	1.0183	1.49439	0.03966	lower in PANC	higher in PANC
mmu-miR-15a-5p	ENSMUST00000061506	Tmtc2	7128.25	3282.33	-1.11883	0.00110239	0.302025	1.0486	1.79572	0.00739451	lower in PANC	higher in PANC
mmu-miR-15a-5p	ENSMUST00000227824	Ednrb	7128.25	3282.33	-1.11883	0.00110239	0.14375	1.3263	3.20577	0.015343	lower in PANC	higher in PANC
mmu-miR-15a-5p	ENSMUST00000095360	Igf1	7128.25	3282.33	-1.11883	0.00110239	0.7196	5.30157	2.88115	0.0305237	lower in PANC	higher in PANC
mmu-miR-15a-5p	ENSMUST00000105300	Igf1	7128.25	3282.33	-1.11883	0.00110239	0.522625	1.68135	1.68577	0.00882275	lower in PANC	higher in PANC
mmu-miR-15a-5p	ENSMUST00000005406	App	7128.25	3282.33	-1.11883	0.00110239	16.4882	37.3306	1.17893	0.00156603	lower in PANC	higher in PANC
mmu-miR-15a-5p	ENSMUST00000227723	App	7128.25	3282.33	-1.11883	0.00110239	16.5708	35.5971	1.10311	0.00107433	lower in PANC	higher in PANC
mmu-miR-15a-5p	ENSMUST00000075164	Kif21b	7128.25	3282.33	-1.11883	0.00110239	0.602725	3.94433	2.71021	0.00688808	lower in PANC	higher in PANC
mmu-miR-15a-5p	ENSMUST00000022616	Clu	7128.25	3282.33	-1.11883	0.00110239	0.670875	46.3854	6.11148	0.0382304	lower in PANC	higher in PANC
mmu-miR-15a-5p	ENSMUST00000140306	Klhl22	7128.25	3282.33	-1.11883	0.00110239	0.371775	1.01855	1.45402	0.00815574	lower in PANC	higher in PANC
mmu-miR-15a-5p	ENSMUST00000044443	Ank2	7128.25	3282.33	-1.11883	0.00110239	2.15535	5.01347	1.21789	0.0278926	lower in PANC	higher in PANC
mmu-miR-15a-5p	ENSMUST00000004050	Mmd	7128.25	3282.33	-1.11883	0.00110239	108.302	499.52	2.20549	0.000393725	lower in PANC	higher in PANC
mmu-miR-15a-5p	ENSMUST00000035090	Fbxl2	7128.25	3282.33	-1.11883	0.00110239	0.606875	2.50413	2.04484	0.0490989	lower in PANC	higher in PANC
mmu-miR-15a-5p	ENSMUST00000173406	Trp53inp2	7128.25	3282.33	-1.11883	0.00110239	0.59665	1.934	1.69663	2.78878e-05	lower in PANC	higher in PANC
mmu-miR-15a-5p	ENSMUST00000134218	Trp53inp2	7128.25	3282.33	-1.11883	0.00110239	3.56027	8.61725	1.27524	0.0223375	lower in PANC	higher in PANC
mmu-miR-15a-5p	ENSMUST00000043237	Trp53inp2	7128.25	3282.33	-1.11883	0.00110239	37.675	77.8258	1.04664	0.00268825	lower in PANC	higher in PANC
mmu-miR-15a-5p	ENSMUST00000174685	Trp53inp2	7128.25	3282.33	-1.11883	0.00110239	1.51063	3.04093	1.00936	0.025365	lower in PANC	higher in PANC
mmu-miR-15a-5p	ENSMUST00000030868	Sema3d	7128.25	3282.33	-1.11883	0.00110239	0.524475	1.4413	1.45842	0.00111532	lower in PANC	higher in PANC
mmu-miR-15a-5p	ENSMUST00000103109	Cntnap1	7128.25	3282.33	-1.11883	0.00110239	0.3315	1.03798	1.64669	0.0032329	lower in PANC	higher in PANC
mmu-miR-15a-5p	ENSMUST00000145228	Fgf2	7128.25	3282.33	-1.11883	0.00110239	0.8236	2.9504	1.84089	0.000622631	lower in PANC	higher in PANC
mmu-miR-15a-5p	ENSMUST00000091203	Fgf2	7128.25	3282.33	-1.11883	0.00110239	0.3614	1.10648	1.6143	0.0197602	lower in PANC	higher in PANC
mmu-miR-15a-5p	ENSMUST00000138563	Fgf2	7128.25	3282.33	-1.11883	0.00110239	1.35315	4.09435	1.59731	0.0237706	lower in PANC	higher in PANC
mmu-miR-15a-5p	ENSMUST00000150021	Fgf2	7128.25	3282.33	-1.11883	0.00110239	7.23482	14.9132	1.04356	0.0320091	lower in PANC	higher in PANC
mmu-miR-15a-5p	ENSMUST00000037370	Sorcs2	7128.25	3282.33	-1.11883	0.00110239	0.22875	2.48075	3.43893	1.76568e-06	lower in PANC	higher in PANC
mmu-miR-15a-5p	ENSMUST00000000608	Gm2a	7128.25	3282.33	-1.11883	0.00110239	4.8748	11.573	1.24735	0.000557	lower in PANC	higher in PANC
mmu-miR-15a-5p	ENSMUST00000167006	Pttg1ip	7128.25	3282.33	-1.11883	0.00110239	0.787475	1.77052	1.16887	0.00920867	lower in PANC	higher in PANC
mmu-miR-15a-5p	ENSMUST00000125058	Cdk9	7128.25	3282.33	-1.11883	0.00110239	1.6566	3.9344	1.24792	0.0335844	lower in PANC	higher in PANC
mmu-miR-15a-5p	ENSMUST00000218465	Bcr	7128.25	3282.33	-1.11883	0.00110239	0.0338	1.9615	5.85879	0.0104839	lower in PANC	higher in PANC
mmu-miR-15a-5p	ENSMUST00000017637	Igfbp4	7128.25	3282.33	-1.11883	0.00110239	7.22785	94.2569	3.70496	0.014093	lower in PANC	higher in PANC
mmu-miR-15a-5p	ENSMUST00000139297	Smurf2	7128.25	3282.33	-1.11883	0.00110239	0.984225	2.4976	1.34348	0.0170155	lower in PANC	higher in PANC
mmu-miR-15a-5p	ENSMUST00000171041	Derl2	7128.25	3282.33	-1.11883	0.00110239	7.4737	17.9887	1.2672	0.0223823	lower in PANC	higher in PANC
mmu-miR-15a-5p	ENSMUST00000020308	Ddit4	7128.25	3282.33	-1.11883	0.00110239	16.7508	49.2164	1.5549	0.00907431	lower in PANC	higher in PANC
mmu-miR-15a-5p	ENSMUST00000125192	Atxn7l1	7128.25	3282.33	-1.11883	0.00110239	0.4553	1.54723	1.76479	0.0479358	lower in PANC	higher in PANC
mmu-miR-15a-5p	ENSMUST00000021050	Adap2	7128.25	3282.33	-1.11883	0.00110239	0.1504	1.0015	2.73529	0.0029881	lower in PANC	higher in PANC
mmu-miR-15a-5p	ENSMUST00000170110	Sptlc2	7128.25	3282.33	-1.11883	0.00110239	1.07828	2.54358	1.23813	0.00539901	lower in PANC	higher in PANC
mmu-miR-15a-5p	ENSMUST00000124243	Tfrc	7128.25	3282.33	-1.11883	0.00110239	0.51005	1.13732	1.15693	0.0247315	lower in PANC	higher in PANC
mmu-miR-15a-5p	ENSMUST00000023538	Mylk	7128.25	3282.33	-1.11883	0.00110239	0.840575	13.352	3.98953	0.000104621	lower in PANC	higher in PANC
mmu-miR-15a-5p	ENSMUST00000131456	Serping1	7128.25	3282.33	-1.11883	0.00110239	5.19055	16.9926	1.71095	0.0242976	lower in PANC	higher in PANC
mmu-miR-15a-5p	ENSMUST00000023994	Serping1	7128.25	3282.33	-1.11883	0.00110239	20.8279	54.6438	1.39154	0.013695	lower in PANC	higher in PANC
mmu-miR-15a-5p	ENSMUST00000024839	Sik1	7128.25	3282.33	-1.11883	0.00110239	3.2905	8.96775	1.44644	0.00620299	lower in PANC	higher in PANC
mmu-miR-15a-5p	ENSMUST00000025295	Spry4	7128.25	3282.33	-1.11883	0.00110239	6.95697	15.7137	1.17549	0.00457191	lower in PANC	higher in PANC
mmu-miR-15a-5p	ENSMUST00000100130	Slc16a3	7128.25	3282.33	-1.11883	0.00110239	1.06125	24.1622	4.50891	0.00139542	lower in PANC	higher in PANC
mmu-miR-15a-5p	ENSMUST00000134540	Slc16a3	7128.25	3282.33	-1.11883	0.00110239	0.055625	1.2092	4.44218	0.0428994	lower in PANC	higher in PANC
mmu-miR-15a-5p	ENSMUST00000163764	Jade1	7128.25	3282.33	-1.11883	0.00110239	4.15153	12.4255	1.5816	0.0211443	lower in PANC	higher in PANC
mmu-miR-15a-5p	ENSMUST00000027748	Rgs16	7128.25	3282.33	-1.11883	0.00110239	21.6516	68.5049	1.66174	0.000391343	lower in PANC	higher in PANC
mmu-miR-15a-5p	ENSMUST00000195571	Cenpl	7128.25	3282.33	-1.11883	0.00110239	0.3333	1.56795	2.23399	0.0219567	lower in PANC	higher in PANC
mmu-miR-15a-5p	ENSMUST00000148315	Apbb1ip	7128.25	3282.33	-1.11883	0.00110239	0.44715	1.32425	1.56634	0.00856944	lower in PANC	higher in PANC
mmu-miR-15a-5p	ENSMUST00000109584	Rbm39	7128.25	3282.33	-1.11883	0.00110239	0.5762	1.46047	1.3418	0.0152079	lower in PANC	higher in PANC
mmu-miR-15a-5p	ENSMUST00000118470	Skil	7128.25	3282.33	-1.11883	0.00110239	0.32005	1.02232	1.67548	0.0246939	lower in PANC	higher in PANC
mmu-miR-15a-5p	ENSMUST00000097950	Pde4b	7128.25	3282.33	-1.11883	0.00110239	1.09345	4.11965	1.91363	0.00528065	lower in PANC	higher in PANC
mmu-miR-15a-5p	ENSMUST00000141605	Hivep3	7128.25	3282.33	-1.11883	0.00110239	0.365775	1.89037	2.36964	0.00589081	lower in PANC	higher in PANC
mmu-miR-15a-5p	ENSMUST00000202842	Nrbp1	7128.25	3282.33	-1.11883	0.00110239	0.509125	1.77557	1.80219	0.019792	lower in PANC	higher in PANC
mmu-miR-15a-5p	ENSMUST00000202368	Emilin1	7128.25	3282.33	-1.11883	0.00110239	5.74662	14.7469	1.35963	0.0117927	lower in PANC	higher in PANC
mmu-miR-15a-5p	ENSMUST00000031055	Emilin1	7128.25	3282.33	-1.11883	0.00110239	19.3037	40.2745	1.06099	0.0018198	lower in PANC	higher in PANC
mmu-miR-15a-5p	ENSMUST00000031555	Lfng	7128.25	3282.33	-1.11883	0.00110239	1.3107	3.2922	1.32871	0.00330031	lower in PANC	higher in PANC
mmu-miR-15a-5p	ENSMUST00000098816	Slc7a2	7128.25	3282.33	-1.11883	0.00110239	0.453925	2.17128	2.25802	0.00316224	lower in PANC	higher in PANC
mmu-miR-15a-5p	ENSMUST00000128270	Stt3a	7128.25	3282.33	-1.11883	0.00110239	8.84305	35.289	1.9966	0.0162107	lower in PANC	higher in PANC
mmu-miR-15a-5p	ENSMUST00000214678	Dpp8	7128.25	3282.33	-1.11883	0.00110239	0.30425	1.16447	1.93635	0.0153748	lower in PANC	higher in PANC
mmu-miR-15a-5p	ENSMUST00000039516	Egln3	7128.25	3282.33	-1.11883	0.00110239	1.78693	5.8605	1.71354	0.0445629	lower in PANC	higher in PANC
mmu-miR-15a-5p	ENSMUST00000041438	Sesn1	7128.25	3282.33	-1.11883	0.00110239	0.559375	1.83418	1.71324	0.0215919	lower in PANC	higher in PANC
mmu-miR-15a-5p	ENSMUST00000221970	Ncapg2	7128.25	3282.33	-1.11883	0.00110239	1.09708	2.28043	1.05564	0.0148626	lower in PANC	higher in PANC
mmu-miR-15a-5p	ENSMUST00000124923	Pxylp1	7128.25	3282.33	-1.11883	0.00110239	1.39488	2.95505	1.08305	0.00765786	lower in PANC	higher in PANC
mmu-miR-15a-5p	ENSMUST00000054050	Gimap9	7128.25	3282.33	-1.11883	0.00110239	0.69805	1.90407	1.44769	0.010823	lower in PANC	higher in PANC
mmu-miR-15a-5p	ENSMUST00000161701	Pcdh1	7128.25	3282.33	-1.11883	0.00110239	1.74	5.29135	1.60455	0.00909845	lower in PANC	higher in PANC
mmu-miR-15a-5p	ENSMUST00000160721	Pcdh1	7128.25	3282.33	-1.11883	0.00110239	0.585675	1.29097	1.14029	0.0150641	lower in PANC	higher in PANC
mmu-miR-15a-5p	ENSMUST00000134462	Rab4b	7128.25	3282.33	-1.11883	0.00110239	3.89825	9.72552	1.31895	0.0251157	lower in PANC	higher in PANC
mmu-miR-15a-5p	ENSMUST00000133803	Txlna	7128.25	3282.33	-1.11883	0.00110239	1.90108	4.35425	1.19561	0.00912931	lower in PANC	higher in PANC
mmu-miR-15a-5p	ENSMUST00000215528	Slc44a2	7128.25	3282.33	-1.11883	0.00110239	0.1162	1.3368	3.5241	0.0370423	lower in PANC	higher in PANC
mmu-miR-15a-5p	ENSMUST00000213535	Slc44a2	7128.25	3282.33	-1.11883	0.00110239	0.336825	1.31648	1.96661	0.0472813	lower in PANC	higher in PANC
mmu-miR-15a-5p	ENSMUST00000223273	Atl2	7128.25	3282.33	-1.11883	0.00110239	0.6655	2.07262	1.63895	0.00679222	lower in PANC	higher in PANC
mmu-miR-15a-5p	ENSMUST00000097822	Ubr4	7128.25	3282.33	-1.11883	0.00110239	3.7132	11.5783	1.64069	6.39375e-05	lower in PANC	higher in PANC
mmu-miR-15a-5p	ENSMUST00000206830	Lsm14a	7128.25	3282.33	-1.11883	0.00110239	2.3262	6.69383	1.52486	0.0485736	lower in PANC	higher in PANC
mmu-miR-15a-5p	ENSMUST00000155256	Lsm14a	7128.25	3282.33	-1.11883	0.00110239	4.13298	8.29508	1.00507	0.00592385	lower in PANC	higher in PANC
mmu-miR-15a-5p	ENSMUST00000091037	Zbtb34	7128.25	3282.33	-1.11883	0.00110239	0.303025	1.2192	2.00843	0.048803	lower in PANC	higher in PANC
mmu-miR-15a-5p	ENSMUST00000199613	Ube2d3	7128.25	3282.33	-1.11883	0.00110239	3.16692	9.96275	1.65346	0.0309545	lower in PANC	higher in PANC
mmu-miR-15a-5p	ENSMUST00000197539	Ube2d3	7128.25	3282.33	-1.11883	0.00110239	1.44237	4.3393	1.58902	0.0214957	lower in PANC	higher in PANC
mmu-miR-15a-5p	ENSMUST00000130481	Plcxd2	7128.25	3282.33	-1.11883	0.00110239	1.9927	4.13845	1.05437	0.0116621	lower in PANC	higher in PANC
mmu-miR-15a-5p	ENSMUST00000205937	Lrrc32	7128.25	3282.33	-1.11883	0.00110239	0.2098	1.5197	2.8567	0.00029404	lower in PANC	higher in PANC
mmu-miR-150-5p	ENSMUST00000015612	Notch4	250.5	121.667	-1.04188	0.043536	0.135575	1.72965	3.67332	0.0049828	lower in PANC	higher in PANC
mmu-miR-150-5p	ENSMUST00000187311	Nav1	250.5	121.667	-1.04188	0.043536	0.37945	1.0931	1.52644	0.0110511	lower in PANC	higher in PANC
mmu-miR-150-5p	ENSMUST00000004050	Mmd	250.5	121.667	-1.04188	0.043536	108.302	499.52	2.20549	0.000393725	lower in PANC	higher in PANC
mmu-miR-150-5p	ENSMUST00000124243	Tfrc	250.5	121.667	-1.04188	0.043536	0.51005	1.13732	1.15693	0.0247315	lower in PANC	higher in PANC
mmu-miR-150-5p	ENSMUST00000215528	Slc44a2	250.5	121.667	-1.04188	0.043536	0.1162	1.3368	3.5241	0.0370423	lower in PANC	higher in PANC
mmu-miR-150-5p	ENSMUST00000213535	Slc44a2	250.5	121.667	-1.04188	0.043536	0.336825	1.31648	1.96661	0.0472813	lower in PANC	higher in PANC
mmu-miR-150-5p	ENSMUST00000210631	Ldha	250.5	121.667	-1.04188	0.043536	78.4455	174.186	1.15087	0.00668442	lower in PANC	higher in PANC
mmu-miR-150-5p	ENSMUST00000199613	Ube2d3	250.5	121.667	-1.04188	0.043536	3.16692	9.96275	1.65346	0.0309545	lower in PANC	higher in PANC
mmu-miR-150-5p	ENSMUST00000197539	Ube2d3	250.5	121.667	-1.04188	0.043536	1.44237	4.3393	1.58902	0.0214957	lower in PANC	higher in PANC
mmu-miR-770-5p	ENSMUST00000117066	Pigt	100.25	51	-0.975033	0.0445933	1.38605	3.56185	1.36165	0.0384729	lower in PANC	higher in PANC
mmu-miR-138-5p	ENSMUST00000082432	Dio2	760.25	399.667	-0.927677	0.00365829	0.339725	8.2756	4.60642	0.000123884	lower in PANC	higher in PANC
mmu-miR-138-5p	ENSMUST00000167006	Pttg1ip	760.25	399.667	-0.927677	0.00365829	0.787475	1.77052	1.16887	0.00920867	lower in PANC	higher in PANC
mmu-miR-138-5p	ENSMUST00000103109	Cntnap1	760.25	399.667	-0.927677	0.00365829	0.3315	1.03798	1.64669	0.0032329	lower in PANC	higher in PANC
mmu-miR-138-5p	ENSMUST00000017637	Igfbp4	760.25	399.667	-0.927677	0.00365829	7.22785	94.2569	3.70496	0.014093	lower in PANC	higher in PANC
mmu-miR-138-5p	ENSMUST00000131911	Ncor1	760.25	399.667	-0.927677	0.00365829	0.551175	1.3321	1.27312	0.0146766	lower in PANC	higher in PANC
mmu-miR-138-5p	ENSMUST00000101327	Rnf145	760.25	399.667	-0.927677	0.00365829	0.54225	1.21285	1.16137	8.85076e-05	lower in PANC	higher in PANC
mmu-miR-138-5p	ENSMUST00000022616	Clu	760.25	399.667	-0.927677	0.00365829	0.670875	46.3854	6.11148	0.0382304	lower in PANC	higher in PANC
mmu-miR-138-5p	ENSMUST00000075317	Pdzd2	760.25	399.667	-0.927677	0.00365829	0.64455	1.40138	1.12048	0.000780907	lower in PANC	higher in PANC
mmu-miR-138-5p	ENSMUST00000140306	Klhl22	760.25	399.667	-0.927677	0.00365829	0.371775	1.01855	1.45402	0.00815574	lower in PANC	higher in PANC
mmu-miR-138-5p	ENSMUST00000005406	App	760.25	399.667	-0.927677	0.00365829	16.4882	37.3306	1.17893	0.00156603	lower in PANC	higher in PANC
mmu-miR-138-5p	ENSMUST00000227723	App	760.25	399.667	-0.927677	0.00365829	16.5708	35.5971	1.10311	0.00107433	lower in PANC	higher in PANC
mmu-miR-138-5p	ENSMUST00000070478	Sdc3	760.25	399.667	-0.927677	0.00365829	8.90705	18.4576	1.0512	1.76434e-05	lower in PANC	higher in PANC
mmu-miR-138-5p	ENSMUST00000027706	Lrrn2	760.25	399.667	-0.927677	0.00365829	0.118375	5.20507	5.45848	0.000211562	lower in PANC	higher in PANC
mmu-miR-138-5p	ENSMUST00000103238	Sema6d	760.25	399.667	-0.927677	0.00365829	0.9111	5.50165	2.59418	0.000746192	lower in PANC	higher in PANC
mmu-miR-138-5p	ENSMUST00000103240	Sema6d	760.25	399.667	-0.927677	0.00365829	0.741725	2.51808	1.76336	0.0242071	lower in PANC	higher in PANC
mmu-miR-138-5p	ENSMUST00000030036	Brinp1	760.25	399.667	-0.927677	0.00365829	0.0744	1.68555	4.50177	0.00310247	lower in PANC	higher in PANC
mmu-miR-138-5p	ENSMUST00000173662	Ptprd	760.25	399.667	-0.927677	0.00365829	0.542925	1.20663	1.15215	0.0392952	lower in PANC	higher in PANC
mmu-miR-138-5p	ENSMUST00000031249	Sparcl1	760.25	399.667	-0.927677	0.00365829	5.19778	30.1933	2.53826	0.0115921	lower in PANC	higher in PANC
mmu-miR-138-5p	ENSMUST00000033036	Dkk3	760.25	399.667	-0.927677	0.00365829	3.05737	8.98955	1.55596	0.0130493	lower in PANC	higher in PANC
mmu-miR-138-5p	ENSMUST00000133394	Bgn	760.25	399.667	-0.927677	0.00365829	4.98155	10.0506	1.01262	0.00202731	lower in PANC	higher in PANC
mmu-miR-138-5p	ENSMUST00000034230	Cx3cl1	760.25	399.667	-0.927677	0.00365829	2.4501	5.89355	1.2663	0.000153327	lower in PANC	higher in PANC
mmu-miR-138-5p	ENSMUST00000067512	Smpd3	760.25	399.667	-0.927677	0.00365829	0.70895	1.66443	1.23127	0.000467473	lower in PANC	higher in PANC
mmu-miR-138-5p	ENSMUST00000214678	Dpp8	760.25	399.667	-0.927677	0.00365829	0.30425	1.16447	1.93635	0.0153748	lower in PANC	higher in PANC
mmu-miR-138-5p	ENSMUST00000043059	Sema7a	760.25	399.667	-0.927677	0.00365829	23.6425	51.9719	1.13635	0.0139392	lower in PANC	higher in PANC
mmu-miR-138-5p	ENSMUST00000173406	Trp53inp2	760.25	399.667	-0.927677	0.00365829	0.59665	1.934	1.69663	2.78878e-05	lower in PANC	higher in PANC
mmu-miR-138-5p	ENSMUST00000134218	Trp53inp2	760.25	399.667	-0.927677	0.00365829	3.56027	8.61725	1.27524	0.0223375	lower in PANC	higher in PANC
mmu-miR-138-5p	ENSMUST00000043237	Trp53inp2	760.25	399.667	-0.927677	0.00365829	37.675	77.8258	1.04664	0.00268825	lower in PANC	higher in PANC
mmu-miR-138-5p	ENSMUST00000174685	Trp53inp2	760.25	399.667	-0.927677	0.00365829	1.51063	3.04093	1.00936	0.025365	lower in PANC	higher in PANC
mmu-miR-138-5p	ENSMUST00000041555	Mvb12b	760.25	399.667	-0.927677	0.00365829	3.5134	8.2812	1.23697	8.29279e-05	lower in PANC	higher in PANC
mmu-miR-138-5p	ENSMUST00000044278	St6galnac5	760.25	399.667	-0.927677	0.00365829	0.244425	2.04887	3.06737	0.00220953	lower in PANC	higher in PANC
mmu-miR-138-5p	ENSMUST00000048183	Fmod	760.25	399.667	-0.927677	0.00365829	0.200225	5.81905	4.86109	0.0199931	lower in PANC	higher in PANC
mmu-miR-138-5p	ENSMUST00000202474	Tcf4	760.25	399.667	-0.927677	0.00365829	2.92172	6.2456	1.09602	0.0429729	lower in PANC	higher in PANC
mmu-miR-138-5p	ENSMUST00000172065	Tead1	760.25	399.667	-0.927677	0.00365829	0.949425	2.48378	1.38741	0.0046201	lower in PANC	higher in PANC
mmu-miR-138-5p	ENSMUST00000069837	Slit3	760.25	399.667	-0.927677	0.00365829	48.9046	99.9483	1.03121	0.00612714	lower in PANC	higher in PANC
mmu-miR-138-5p	ENSMUST00000150853	Kif1b	760.25	399.667	-0.927677	0.00365829	0.4017	1.03137	1.36038	0.00699322	lower in PANC	higher in PANC
mmu-miR-138-5p	ENSMUST00000102765	Col23a1	760.25	399.667	-0.927677	0.00365829	1.76723	3.57935	1.01821	0.00970101	lower in PANC	higher in PANC
mmu-miR-138-5p	ENSMUST00000097822	Ubr4	760.25	399.667	-0.927677	0.00365829	3.7132	11.5783	1.64069	6.39375e-05	lower in PANC	higher in PANC
mmu-miR-138-5p	ENSMUST00000094807	Pnmal2	760.25	399.667	-0.927677	0.00365829	0.4387	1.0546	1.26539	0.000540042	lower in PANC	higher in PANC
mmu-miR-138-5p	ENSMUST00000152782	Heg1	760.25	399.667	-0.927677	0.00365829	2.09877	12.8263	2.61149	0.000288622	lower in PANC	higher in PANC
mmu-miR-138-5p	ENSMUST00000232568	Heg1	760.25	399.667	-0.927677	0.00365829	5.40745	14.0433	1.37686	0.0308139	lower in PANC	higher in PANC
mmu-miR-466d-5p	ENSMUST00000111265	Tspan18	5	2.66667	-0.906891	0.0384382	1.52087	5.47535	1.84805	0.00194648	lower in PANC	higher in PANC
mmu-miR-466d-5p	ENSMUST00000135759	Klhl23	5	2.66667	-0.906891	0.0384382	0.4112	1.52178	1.88784	0.0474402	lower in PANC	higher in PANC
mmu-miR-466d-5p	ENSMUST00000030862	Draxin	5	2.66667	-0.906891	0.0384382	1.62225	5.80028	1.83813	0.0347599	lower in PANC	higher in PANC
mmu-miR-466d-5p	ENSMUST00000115313	Klhl13	5	2.66667	-0.906891	0.0384382	0.86115	1.84052	1.09578	0.029204	lower in PANC	higher in PANC
mmu-miR-466d-5p	ENSMUST00000034774	Itga11	5	2.66667	-0.906891	0.0384382	0.925725	5.69832	2.62188	0.000997269	lower in PANC	higher in PANC
mmu-miR-466d-5p	ENSMUST00000033952	Sfrp1	5	2.66667	-0.906891	0.0384382	12.7427	26.5162	1.05721	0.0384783	lower in PANC	higher in PANC
mmu-miR-466d-5p	ENSMUST00000023673	Runx1	5	2.66667	-0.906891	0.0384382	2.1798	5.4314	1.31713	0.00785505	lower in PANC	higher in PANC
mmu-miR-466d-5p	ENSMUST00000103215	Kcnip3	5	2.66667	-0.906891	0.0384382	0.61645	2.14695	1.80023	0.00446939	lower in PANC	higher in PANC
mmu-miR-466d-5p	ENSMUST00000088538	Kcnip3	5	2.66667	-0.906891	0.0384382	0.9068	2.21077	1.2857	0.000812471	lower in PANC	higher in PANC
mmu-miR-466d-5p	ENSMUST00000019913	Frk	5	2.66667	-0.906891	0.0384382	2.65212	5.44433	1.0376	0.00261867	lower in PANC	higher in PANC
mmu-miR-466d-5p	ENSMUST00000044443	Ank2	5	2.66667	-0.906891	0.0384382	2.15535	5.01347	1.21789	0.0278926	lower in PANC	higher in PANC
mmu-miR-466d-5p	ENSMUST00000163680	Slc8a1	5	2.66667	-0.906891	0.0384382	1.00253	2.23575	1.15712	0.00316326	lower in PANC	higher in PANC
mmu-miR-466d-5p	ENSMUST00000088373	Srgap3	5	2.66667	-0.906891	0.0384382	2.39405	6.16707	1.36513	0.000290175	lower in PANC	higher in PANC
mmu-miR-466d-5p	ENSMUST00000050544	Has2	5	2.66667	-0.906891	0.0384382	10.4533	21.5907	1.04646	0.0470759	lower in PANC	higher in PANC
mmu-miR-466d-5p	ENSMUST00000123308	Dmd	5	2.66667	-0.906891	0.0384382	0.477875	1.144	1.25938	0.00271703	lower in PANC	higher in PANC
mmu-miR-466d-5p	ENSMUST00000023119	Vdr	5	2.66667	-0.906891	0.0384382	2.93273	8.60098	1.55226	0.00129502	lower in PANC	higher in PANC
mmu-miR-466d-5p	ENSMUST00000205937	Lrrc32	5	2.66667	-0.906891	0.0384382	0.2098	1.5197	2.8567	0.00029404	lower in PANC	higher in PANC
mmu-miR-466d-5p	ENSMUST00000193547	Ncam1	5	2.66667	-0.906891	0.0384382	2.08933	4.9044	1.23104	0.0227781	lower in PANC	higher in PANC
mmu-miR-140-3p	ENSMUST00000222227	Gmpr	520.25	279.667	-0.895497	0.0308978	0.60955	1.2462	1.03172	0.0270541	lower in PANC	higher in PANC
mmu-miR-140-3p	ENSMUST00000091309	Cp	520.25	279.667	-0.895497	0.0308978	0.045875	2.02913	5.46701	0.00461227	lower in PANC	higher in PANC
mmu-miR-140-3p	ENSMUST00000017637	Igfbp4	520.25	279.667	-0.895497	0.0308978	7.22785	94.2569	3.70496	0.014093	lower in PANC	higher in PANC
mmu-miR-140-3p	ENSMUST00000096433	Deptor	520.25	279.667	-0.895497	0.0308978	1.27215	2.8134	1.14505	0.000668013	lower in PANC	higher in PANC
mmu-miR-140-3p	ENSMUST00000027697	Cdk18	520.25	279.667	-0.895497	0.0308978	1.40352	5.03632	1.84332	0.000189408	lower in PANC	higher in PANC
mmu-miR-140-3p	ENSMUST00000057792	Pon2	520.25	279.667	-0.895497	0.0308978	11.5635	23.8417	1.04391	1.64732e-05	lower in PANC	higher in PANC
mmu-miR-140-3p	ENSMUST00000144646	Tbc1d2b	520.25	279.667	-0.895497	0.0308978	1.94073	4.97867	1.35917	0.00345454	lower in PANC	higher in PANC
mmu-miR-140-3p	ENSMUST00000165201	Trps1	520.25	279.667	-0.895497	0.0308978	0.209575	1.04222	2.31413	0.0168143	lower in PANC	higher in PANC
mmu-miR-140-3p	ENSMUST00000044850	Abca9	520.25	279.667	-0.895497	0.0308978	1.50428	3.66988	1.28666	0.000208608	lower in PANC	higher in PANC
mmu-miR-140-3p	ENSMUST00000105608	Slc35e2	520.25	279.667	-0.895497	0.0308978	0.6335	2.12997	1.74942	0.0264689	lower in PANC	higher in PANC
mmu-miR-221-3p	ENSMUST00000020308	Ddit4	34622.2	19276	-0.844894	0.0089654	16.7508	49.2164	1.5549	0.00907431	lower in PANC	higher in PANC
mmu-miR-221-3p	ENSMUST00000019913	Frk	34622.2	19276	-0.844894	0.0089654	2.65212	5.44433	1.0376	0.00261867	lower in PANC	higher in PANC
mmu-miR-221-3p	ENSMUST00000172070	Socs2	34622.2	19276	-0.844894	0.0089654	5.39297	39.4227	2.86987	0.0103461	lower in PANC	higher in PANC
mmu-miR-221-3p	ENSMUST00000170690	Socs2	34622.2	19276	-0.844894	0.0089654	4.8226	16.6576	1.7883	0.0208029	lower in PANC	higher in PANC
mmu-miR-221-3p	ENSMUST00000139210	Socs2	34622.2	19276	-0.844894	0.0089654	0.544525	1.5021	1.46391	0.0214146	lower in PANC	higher in PANC
mmu-miR-221-3p	ENSMUST00000145847	Socs2	34622.2	19276	-0.844894	0.0089654	2.08513	4.20338	1.01141	0.0208035	lower in PANC	higher in PANC
mmu-miR-221-3p	ENSMUST00000095360	Igf1	34622.2	19276	-0.844894	0.0089654	0.7196	5.30157	2.88115	0.0305237	lower in PANC	higher in PANC
mmu-miR-221-3p	ENSMUST00000105300	Igf1	34622.2	19276	-0.844894	0.0089654	0.522625	1.68135	1.68577	0.00882275	lower in PANC	higher in PANC
mmu-miR-221-3p	ENSMUST00000080371	Mtss1	34622.2	19276	-0.844894	0.0089654	0.849725	1.858	1.12868	0.0135945	lower in PANC	higher in PANC
mmu-miR-221-3p	ENSMUST00000096433	Deptor	34622.2	19276	-0.844894	0.0089654	1.27215	2.8134	1.14505	0.000668013	lower in PANC	higher in PANC
mmu-miR-221-3p	ENSMUST00000023572	Cxadr	34622.2	19276	-0.844894	0.0089654	0.151675	1.4335	3.24049	0.0453978	lower in PANC	higher in PANC
mmu-miR-221-3p	ENSMUST00000152060	Ankhd1	34622.2	19276	-0.844894	0.0089654	1.03553	2.12703	1.03847	0.0342371	lower in PANC	higher in PANC
mmu-miR-221-3p	ENSMUST00000219508	Dnajc14	34622.2	19276	-0.844894	0.0089654	0.946475	4.08608	2.11008	0.000600855	lower in PANC	higher in PANC
mmu-miR-221-3p	ENSMUST00000163764	Jade1	34622.2	19276	-0.844894	0.0089654	4.15153	12.4255	1.5816	0.0211443	lower in PANC	higher in PANC
mmu-miR-221-3p	ENSMUST00000111018	Srp9	34622.2	19276	-0.844894	0.0089654	1.04773	2.9842	1.51008	0.0355255	lower in PANC	higher in PANC
mmu-miR-221-3p	ENSMUST00000103238	Sema6d	34622.2	19276	-0.844894	0.0089654	0.9111	5.50165	2.59418	0.000746192	lower in PANC	higher in PANC
mmu-miR-221-3p	ENSMUST00000103240	Sema6d	34622.2	19276	-0.844894	0.0089654	0.741725	2.51808	1.76336	0.0242071	lower in PANC	higher in PANC
mmu-miR-221-3p	ENSMUST00000173662	Ptprd	34622.2	19276	-0.844894	0.0089654	0.542925	1.20663	1.15215	0.0392952	lower in PANC	higher in PANC
mmu-miR-221-3p	ENSMUST00000031249	Sparcl1	34622.2	19276	-0.844894	0.0089654	5.19778	30.1933	2.53826	0.0115921	lower in PANC	higher in PANC
mmu-miR-221-3p	ENSMUST00000004097	Cux1	34622.2	19276	-0.844894	0.0089654	0.7343	1.87122	1.34954	0.0130191	lower in PANC	higher in PANC
mmu-miR-221-3p	ENSMUST00000176216	Cux1	34622.2	19276	-0.844894	0.0089654	5.87643	14.8661	1.33901	1.39593e-05	lower in PANC	higher in PANC
mmu-miR-221-3p	ENSMUST00000203638	Itpr1	34622.2	19276	-0.844894	0.0089654	2.4645	5.37418	1.12475	0.0151978	lower in PANC	higher in PANC
mmu-miR-221-3p	ENSMUST00000169919	Tgfb1i1	34622.2	19276	-0.844894	0.0089654	1.18223	2.65255	1.16588	0.0337839	lower in PANC	higher in PANC
mmu-miR-221-3p	ENSMUST00000138659	Gnao1	34622.2	19276	-0.844894	0.0089654	0.6669	1.53045	1.19841	0.00191828	lower in PANC	higher in PANC
mmu-miR-221-3p	ENSMUST00000120122	Cul5	34622.2	19276	-0.844894	0.0089654	0.00555	2.8202	8.98909	0.00109876	lower in PANC	higher in PANC
mmu-miR-221-3p	ENSMUST00000214678	Dpp8	34622.2	19276	-0.844894	0.0089654	0.30425	1.16447	1.93635	0.0153748	lower in PANC	higher in PANC
mmu-miR-221-3p	ENSMUST00000176198	Ryk	34622.2	19276	-0.844894	0.0089654	2.4936	5.66788	1.18458	0.0259661	lower in PANC	higher in PANC
mmu-miR-221-3p	ENSMUST00000057792	Pon2	34622.2	19276	-0.844894	0.0089654	11.5635	23.8417	1.04391	1.64732e-05	lower in PANC	higher in PANC
mmu-miR-221-3p	ENSMUST00000044443	Ank2	34622.2	19276	-0.844894	0.0089654	2.15535	5.01347	1.21789	0.0278926	lower in PANC	higher in PANC
mmu-miR-221-3p	ENSMUST00000022660	Loxl2	34622.2	19276	-0.844894	0.0089654	16.1973	48.198	1.57322	0.00182038	lower in PANC	higher in PANC
mmu-miR-221-3p	ENSMUST00000189564	Dopey1	34622.2	19276	-0.844894	0.0089654	1.39542	2.82947	1.01983	0.0252244	lower in PANC	higher in PANC
mmu-miR-221-3p	ENSMUST00000199041	Rnf13	34622.2	19276	-0.844894	0.0089654	3.9411	9.18045	1.21997	0.00980745	lower in PANC	higher in PANC
mmu-miR-221-3p	ENSMUST00000045747	Wnt4	34622.2	19276	-0.844894	0.0089654	0.2155	3.53898	4.03757	0.0169066	lower in PANC	higher in PANC
mmu-miR-221-3p	ENSMUST00000039026	Apln	34622.2	19276	-0.844894	0.0089654	24.9214	50.2493	1.01172	0.0425928	lower in PANC	higher in PANC
mmu-miR-221-3p	ENSMUST00000040275	Sobp	34622.2	19276	-0.844894	0.0089654	1.43035	2.9539	1.04625	0.000622532	lower in PANC	higher in PANC
mmu-miR-221-3p	ENSMUST00000043059	Sema7a	34622.2	19276	-0.844894	0.0089654	23.6425	51.9719	1.13635	0.0139392	lower in PANC	higher in PANC
mmu-miR-221-3p	ENSMUST00000165201	Trps1	34622.2	19276	-0.844894	0.0089654	0.209575	1.04222	2.31413	0.0168143	lower in PANC	higher in PANC
mmu-miR-221-3p	ENSMUST00000044278	St6galnac5	34622.2	19276	-0.844894	0.0089654	0.244425	2.04887	3.06737	0.00220953	lower in PANC	higher in PANC
mmu-miR-221-3p	ENSMUST00000106101	Zzz3	34622.2	19276	-0.844894	0.0089654	1.7578	4.96165	1.49705	0.0237448	lower in PANC	higher in PANC
mmu-miR-221-3p	ENSMUST00000043983	Igsf3	34622.2	19276	-0.844894	0.0089654	1.08252	2.76748	1.35417	0.00469907	lower in PANC	higher in PANC
mmu-miR-221-3p	ENSMUST00000173042	Fam13c	34622.2	19276	-0.844894	0.0089654	1.4489	3.48793	1.26741	0.0255973	lower in PANC	higher in PANC
mmu-miR-221-3p	ENSMUST00000062883	Fam13c	34622.2	19276	-0.844894	0.0089654	0.98695	2.04908	1.05392	0.00772577	lower in PANC	higher in PANC
mmu-miR-221-3p	ENSMUST00000052602	C77080	34622.2	19276	-0.844894	0.0089654	1.4862	7.7173	2.37647	0.00710746	lower in PANC	higher in PANC
mmu-miR-221-3p	ENSMUST00000202474	Tcf4	34622.2	19276	-0.844894	0.0089654	2.92172	6.2456	1.09602	0.0429729	lower in PANC	higher in PANC
mmu-miR-221-3p	ENSMUST00000172065	Tead1	34622.2	19276	-0.844894	0.0089654	0.949425	2.48378	1.38741	0.0046201	lower in PANC	higher in PANC
mmu-miR-221-3p	ENSMUST00000112871	Cxcl12	34622.2	19276	-0.844894	0.0089654	2.6037	13.7254	2.39822	0.00452249	lower in PANC	higher in PANC
mmu-miR-221-3p	ENSMUST00000102765	Col23a1	34622.2	19276	-0.844894	0.0089654	1.76723	3.57935	1.01821	0.00970101	lower in PANC	higher in PANC
mmu-miR-221-3p	ENSMUST00000206830	Lsm14a	34622.2	19276	-0.844894	0.0089654	2.3262	6.69383	1.52486	0.0485736	lower in PANC	higher in PANC
mmu-miR-221-3p	ENSMUST00000155256	Lsm14a	34622.2	19276	-0.844894	0.0089654	4.13298	8.29508	1.00507	0.00592385	lower in PANC	higher in PANC
mmu-miR-221-3p	ENSMUST00000087316	Capn6	34622.2	19276	-0.844894	0.0089654	0.543625	1.6438	1.59635	0.00174457	lower in PANC	higher in PANC
mmu-miR-221-3p	ENSMUST00000087978	S1pr3	34622.2	19276	-0.844894	0.0089654	11.5525	37.9201	1.71476	7.20575e-05	lower in PANC	higher in PANC
mmu-miR-221-3p	ENSMUST00000091037	Zbtb34	34622.2	19276	-0.844894	0.0089654	0.303025	1.2192	2.00843	0.048803	lower in PANC	higher in PANC
mmu-miR-221-3p	ENSMUST00000114577	Vma21	34622.2	19276	-0.844894	0.0089654	0.764975	2.01582	1.39789	0.0227749	lower in PANC	higher in PANC
mmu-miR-221-3p	ENSMUST00000199613	Ube2d3	34622.2	19276	-0.844894	0.0089654	3.16692	9.96275	1.65346	0.0309545	lower in PANC	higher in PANC
mmu-miR-221-3p	ENSMUST00000197539	Ube2d3	34622.2	19276	-0.844894	0.0089654	1.44237	4.3393	1.58902	0.0214957	lower in PANC	higher in PANC
mmu-miR-466f	ENSMUST00000135759	Klhl23	64.75	37	-0.807355	0.00452165	0.4112	1.52178	1.88784	0.0474402	lower in PANC	higher in PANC
mmu-miR-466f	ENSMUST00000030862	Draxin	64.75	37	-0.807355	0.00452165	1.62225	5.80028	1.83813	0.0347599	lower in PANC	higher in PANC
mmu-miR-466f	ENSMUST00000034774	Itga11	64.75	37	-0.807355	0.00452165	0.925725	5.69832	2.62188	0.000997269	lower in PANC	higher in PANC
mmu-miR-466f	ENSMUST00000123308	Dmd	64.75	37	-0.807355	0.00452165	0.477875	1.144	1.25938	0.00271703	lower in PANC	higher in PANC
mmu-miR-214-5p	ENSMUST00000163764	Jade1	5401.25	3131.33	-0.786516	0.0196307	4.15153	12.4255	1.5816	0.0211443	lower in PANC	higher in PANC
mmu-miR-491-5p	ENSMUST00000166219	Hsbp1l1	26	15.3333	-0.76184	0.0173203	0.556025	1.9217	1.78916	0.00491446	lower in PANC	higher in PANC
mmu-miR-20a-3p	ENSMUST00000210088	Nosip	13.5	8	-0.754888	0.0328131	0.3672	1.0663	1.53798	0.0428028	lower in PANC	higher in PANC
mmu-miR-20a-3p	ENSMUST00000082432	Dio2	13.5	8	-0.754888	0.0328131	0.339725	8.2756	4.60642	0.000123884	lower in PANC	higher in PANC
mmu-miR-20a-3p	ENSMUST00000202111	Stard13	13.5	8	-0.754888	0.0328131	0.21085	1.3915	2.72235	0.023777	lower in PANC	higher in PANC
mmu-miR-20a-3p	ENSMUST00000185780	Sulf1	13.5	8	-0.754888	0.0328131	2.1561	7.5964	1.81689	0.0158592	lower in PANC	higher in PANC
mmu-miR-20a-3p	ENSMUST00000180062	Sulf1	13.5	8	-0.754888	0.0328131	24.0576	49.3461	1.03644	0.000850229	lower in PANC	higher in PANC
mmu-miR-20a-3p	ENSMUST00000131911	Ncor1	13.5	8	-0.754888	0.0328131	0.551175	1.3321	1.27312	0.0146766	lower in PANC	higher in PANC
mmu-miR-20a-3p	ENSMUST00000101327	Rnf145	13.5	8	-0.754888	0.0328131	0.54225	1.21285	1.16137	8.85076e-05	lower in PANC	higher in PANC
mmu-miR-20a-3p	ENSMUST00000172070	Socs2	13.5	8	-0.754888	0.0328131	5.39297	39.4227	2.86987	0.0103461	lower in PANC	higher in PANC
mmu-miR-20a-3p	ENSMUST00000170690	Socs2	13.5	8	-0.754888	0.0328131	4.8226	16.6576	1.7883	0.0208029	lower in PANC	higher in PANC
mmu-miR-20a-3p	ENSMUST00000139210	Socs2	13.5	8	-0.754888	0.0328131	0.544525	1.5021	1.46391	0.0214146	lower in PANC	higher in PANC
mmu-miR-20a-3p	ENSMUST00000145847	Socs2	13.5	8	-0.754888	0.0328131	2.08513	4.20338	1.01141	0.0208035	lower in PANC	higher in PANC
mmu-miR-20a-3p	ENSMUST00000175803	Ctage5	13.5	8	-0.754888	0.0328131	0.2826	1.07668	1.92975	0.0336862	lower in PANC	higher in PANC
mmu-miR-20a-3p	ENSMUST00000096433	Deptor	13.5	8	-0.754888	0.0328131	1.27215	2.8134	1.14505	0.000668013	lower in PANC	higher in PANC
mmu-miR-20a-3p	ENSMUST00000023673	Runx1	13.5	8	-0.754888	0.0328131	2.1798	5.4314	1.31713	0.00785505	lower in PANC	higher in PANC
mmu-miR-20a-3p	ENSMUST00000219508	Dnajc14	13.5	8	-0.754888	0.0328131	0.946475	4.08608	2.11008	0.000600855	lower in PANC	higher in PANC
mmu-miR-20a-3p	ENSMUST00000076687	Cdc42bpa	13.5	8	-0.754888	0.0328131	1.60977	6.16265	1.93669	0.0336435	lower in PANC	higher in PANC
mmu-miR-20a-3p	ENSMUST00000102830	Mpdz	13.5	8	-0.754888	0.0328131	4.47358	9.538	1.09226	0.0354398	lower in PANC	higher in PANC
mmu-miR-20a-3p	ENSMUST00000150262	Tpm2	13.5	8	-0.754888	0.0328131	6.90995	19.7684	1.51645	0.00330441	lower in PANC	higher in PANC
mmu-miR-20a-3p	ENSMUST00000107914	Tpm2	13.5	8	-0.754888	0.0328131	34.8737	78.4805	1.1702	0.00608486	lower in PANC	higher in PANC
mmu-miR-20a-3p	ENSMUST00000004097	Cux1	13.5	8	-0.754888	0.0328131	0.7343	1.87122	1.34954	0.0130191	lower in PANC	higher in PANC
mmu-miR-20a-3p	ENSMUST00000176216	Cux1	13.5	8	-0.754888	0.0328131	5.87643	14.8661	1.33901	1.39593e-05	lower in PANC	higher in PANC
mmu-miR-20a-3p	ENSMUST00000088373	Srgap3	13.5	8	-0.754888	0.0328131	2.39405	6.16707	1.36513	0.000290175	lower in PANC	higher in PANC
mmu-miR-20a-3p	ENSMUST00000033463	Slc9a9	13.5	8	-0.754888	0.0328131	0.873225	1.7827	1.02964	0.0006345	lower in PANC	higher in PANC
mmu-miR-20a-3p	ENSMUST00000098816	Slc7a2	13.5	8	-0.754888	0.0328131	0.453925	2.17128	2.25802	0.00316224	lower in PANC	higher in PANC
mmu-miR-20a-3p	ENSMUST00000120122	Cul5	13.5	8	-0.754888	0.0328131	0.00555	2.8202	8.98909	0.00109876	lower in PANC	higher in PANC
mmu-miR-20a-3p	ENSMUST00000214678	Dpp8	13.5	8	-0.754888	0.0328131	0.30425	1.16447	1.93635	0.0153748	lower in PANC	higher in PANC
mmu-miR-20a-3p	ENSMUST00000176198	Ryk	13.5	8	-0.754888	0.0328131	2.4936	5.66788	1.18458	0.0259661	lower in PANC	higher in PANC
mmu-miR-20a-3p	ENSMUST00000044443	Ank2	13.5	8	-0.754888	0.0328131	2.15535	5.01347	1.21789	0.0278926	lower in PANC	higher in PANC
mmu-miR-20a-3p	ENSMUST00000049074	Ptprf	13.5	8	-0.754888	0.0328131	2.08145	10.1872	2.2911	9.46256e-07	lower in PANC	higher in PANC
mmu-miR-20a-3p	ENSMUST00000066283	Lif	13.5	8	-0.754888	0.0328131	4.36862	8.96818	1.03764	0.0427794	lower in PANC	higher in PANC
mmu-miR-20a-3p	ENSMUST00000171791	Mast4	13.5	8	-0.754888	0.0328131	2.95542	8.1153	1.45728	0.0213279	lower in PANC	higher in PANC
mmu-miR-20a-3p	ENSMUST00000038569	Spry1	13.5	8	-0.754888	0.0328131	0.617625	6.8863	3.47893	0.00123947	lower in PANC	higher in PANC
mmu-miR-20a-3p	ENSMUST00000047023	Cntln	13.5	8	-0.754888	0.0328131	0.498375	2.07927	2.06078	0.0249445	lower in PANC	higher in PANC
mmu-miR-20a-3p	ENSMUST00000048794	Hoxa5	13.5	8	-0.754888	0.0328131	2.63512	28.946	3.45742	0.000164869	lower in PANC	higher in PANC
mmu-miR-20a-3p	ENSMUST00000209072	Atf5	13.5	8	-0.754888	0.0328131	0.559325	1.19487	1.0951	0.031406	lower in PANC	higher in PANC
mmu-miR-20a-3p	ENSMUST00000030868	Sema3d	13.5	8	-0.754888	0.0328131	0.524475	1.4413	1.45842	0.00111532	lower in PANC	higher in PANC
mmu-miR-20a-3p	ENSMUST00000160013	Gng2	13.5	8	-0.754888	0.0328131	0.87485	2.54975	1.54325	0.000634341	lower in PANC	higher in PANC
mmu-miR-20a-3p	ENSMUST00000127837	Ankrd50	13.5	8	-0.754888	0.0328131	1.0275	3.0232	1.55694	0.0111399	lower in PANC	higher in PANC
mmu-miR-20a-3p	ENSMUST00000156038	Ankrd50	13.5	8	-0.754888	0.0328131	8.15043	16.4027	1.00898	0.0002476	lower in PANC	higher in PANC
mmu-miR-20a-3p	ENSMUST00000132975	4931406P16Rik	13.5	8	-0.754888	0.0328131	0.4428	1.033	1.22211	0.00955088	lower in PANC	higher in PANC
mmu-miR-20a-3p	ENSMUST00000173287	Adamtsl3	13.5	8	-0.754888	0.0328131	0.57265	3.76835	2.71821	0.000102264	lower in PANC	higher in PANC
mmu-miR-34a-5p	ENSMUST00000105608	Slc35e2	62244.8	39349	-0.661625	0.0066262	0.6335	2.12997	1.74942	0.0264689	lower in PANC	higher in PANC
mmu-miR-34a-5p	ENSMUST00000195571	Cenpl	62244.8	39349	-0.661625	0.0066262	0.3333	1.56795	2.23399	0.0219567	lower in PANC	higher in PANC
mmu-miR-34a-5p	ENSMUST00000004050	Mmd	62244.8	39349	-0.661625	0.0066262	108.302	499.52	2.20549	0.000393725	lower in PANC	higher in PANC
mmu-miR-34a-5p	ENSMUST00000185780	Sulf1	62244.8	39349	-0.661625	0.0066262	2.1561	7.5964	1.81689	0.0158592	lower in PANC	higher in PANC
mmu-miR-34a-5p	ENSMUST00000180062	Sulf1	62244.8	39349	-0.661625	0.0066262	24.0576	49.3461	1.03644	0.000850229	lower in PANC	higher in PANC
mmu-miR-34a-5p	ENSMUST00000020308	Ddit4	62244.8	39349	-0.661625	0.0066262	16.7508	49.2164	1.5549	0.00907431	lower in PANC	higher in PANC
mmu-miR-34a-5p	ENSMUST00000157041	Hif1a	62244.8	39349	-0.661625	0.0066262	0.761	1.56702	1.04206	0.029416	lower in PANC	higher in PANC
mmu-miR-34a-5p	ENSMUST00000124243	Tfrc	62244.8	39349	-0.661625	0.0066262	0.51005	1.13732	1.15693	0.0247315	lower in PANC	higher in PANC
mmu-miR-34a-5p	ENSMUST00000120934	Ptpn2	62244.8	39349	-0.661625	0.0066262	0.0395	5.1305	7.0211	0.0445805	lower in PANC	higher in PANC
mmu-miR-34a-5p	ENSMUST00000199183	Il6	62244.8	39349	-0.661625	0.0066262	0.588725	2.02605	1.783	0.01278	lower in PANC	higher in PANC
mmu-miR-34a-5p	ENSMUST00000199765	Il6	62244.8	39349	-0.661625	0.0066262	1.94332	5.2665	1.43832	0.0315718	lower in PANC	higher in PANC
mmu-miR-34a-5p	ENSMUST00000097950	Pde4b	62244.8	39349	-0.661625	0.0066262	1.09345	4.11965	1.91363	0.00528065	lower in PANC	higher in PANC
mmu-miR-34a-5p	ENSMUST00000141605	Hivep3	62244.8	39349	-0.661625	0.0066262	0.365775	1.89037	2.36964	0.00589081	lower in PANC	higher in PANC
mmu-miR-34a-5p	ENSMUST00000043396	Mycn	62244.8	39349	-0.661625	0.0066262	0.1986	1.66463	3.06726	0.000301957	lower in PANC	higher in PANC
mmu-miR-34a-5p	ENSMUST00000143445	Whsc1l1	62244.8	39349	-0.661625	0.0066262	2.14257	4.79265	1.16148	0.00516706	lower in PANC	higher in PANC
mmu-miR-466i-5p	ENSMUST00000111265	Tspan18	108.75	72.3333	-0.588283	0.00733714	1.52087	5.47535	1.84805	0.00194648	lower in PANC	higher in PANC
mmu-miR-466i-5p	ENSMUST00000135759	Klhl23	108.75	72.3333	-0.588283	0.00733714	0.4112	1.52178	1.88784	0.0474402	lower in PANC	higher in PANC
mmu-miR-466i-5p	ENSMUST00000030862	Draxin	108.75	72.3333	-0.588283	0.00733714	1.62225	5.80028	1.83813	0.0347599	lower in PANC	higher in PANC
mmu-miR-466i-5p	ENSMUST00000115313	Klhl13	108.75	72.3333	-0.588283	0.00733714	0.86115	1.84052	1.09578	0.029204	lower in PANC	higher in PANC
mmu-miR-466i-5p	ENSMUST00000034774	Itga11	108.75	72.3333	-0.588283	0.00733714	0.925725	5.69832	2.62188	0.000997269	lower in PANC	higher in PANC
mmu-miR-466i-5p	ENSMUST00000033952	Sfrp1	108.75	72.3333	-0.588283	0.00733714	12.7427	26.5162	1.05721	0.0384783	lower in PANC	higher in PANC
mmu-miR-466i-5p	ENSMUST00000023673	Runx1	108.75	72.3333	-0.588283	0.00733714	2.1798	5.4314	1.31713	0.00785505	lower in PANC	higher in PANC
mmu-miR-466i-5p	ENSMUST00000103215	Kcnip3	108.75	72.3333	-0.588283	0.00733714	0.61645	2.14695	1.80023	0.00446939	lower in PANC	higher in PANC
mmu-miR-466i-5p	ENSMUST00000088538	Kcnip3	108.75	72.3333	-0.588283	0.00733714	0.9068	2.21077	1.2857	0.000812471	lower in PANC	higher in PANC
mmu-miR-466i-5p	ENSMUST00000019913	Frk	108.75	72.3333	-0.588283	0.00733714	2.65212	5.44433	1.0376	0.00261867	lower in PANC	higher in PANC
mmu-miR-466i-5p	ENSMUST00000044443	Ank2	108.75	72.3333	-0.588283	0.00733714	2.15535	5.01347	1.21789	0.0278926	lower in PANC	higher in PANC
mmu-miR-466i-5p	ENSMUST00000163680	Slc8a1	108.75	72.3333	-0.588283	0.00733714	1.00253	2.23575	1.15712	0.00316326	lower in PANC	higher in PANC
mmu-miR-466i-5p	ENSMUST00000088373	Srgap3	108.75	72.3333	-0.588283	0.00733714	2.39405	6.16707	1.36513	0.000290175	lower in PANC	higher in PANC
mmu-miR-466i-5p	ENSMUST00000050544	Has2	108.75	72.3333	-0.588283	0.00733714	10.4533	21.5907	1.04646	0.0470759	lower in PANC	higher in PANC
mmu-miR-466i-5p	ENSMUST00000123308	Dmd	108.75	72.3333	-0.588283	0.00733714	0.477875	1.144	1.25938	0.00271703	lower in PANC	higher in PANC
mmu-miR-466i-5p	ENSMUST00000023119	Vdr	108.75	72.3333	-0.588283	0.00733714	2.93273	8.60098	1.55226	0.00129502	lower in PANC	higher in PANC
mmu-miR-466i-5p	ENSMUST00000205937	Lrrc32	108.75	72.3333	-0.588283	0.00733714	0.2098	1.5197	2.8567	0.00029404	lower in PANC	higher in PANC
mmu-miR-466i-5p	ENSMUST00000193547	Ncam1	108.75	72.3333	-0.588283	0.00733714	2.08933	4.9044	1.23104	0.0227781	lower in PANC	higher in PANC
mmu-miR-466i-5p	ENSMUST00000126341	Pafah1b1	108.75	72.3333	-0.588283	0.00733714	0.409675	1.1831	1.53002	0.000891305	lower in PANC	higher in PANC
mmu-miR-466i-5p	ENSMUST00000027067	Gsta3	108.75	72.3333	-0.588283	0.00733714	9.31162	44.9916	2.27255	0.00303759	lower in PANC	higher in PANC
mmu-miR-466i-5p	ENSMUST00000121676	Gsta3	108.75	72.3333	-0.588283	0.00733714	3.31467	12.4852	1.91328	0.00939612	lower in PANC	higher in PANC
mmu-miR-466i-5p	ENSMUST00000173662	Ptprd	108.75	72.3333	-0.588283	0.00733714	0.542925	1.20663	1.15215	0.0392952	lower in PANC	higher in PANC
mmu-miR-466i-5p	ENSMUST00000030551	Alpl	108.75	72.3333	-0.588283	0.00733714	1.02523	17.7789	4.11616	0.00940008	lower in PANC	higher in PANC
mmu-miR-466i-5p	ENSMUST00000153394	H6pd	108.75	72.3333	-0.588283	0.00733714	1.77907	5.34053	1.58585	0.0159738	lower in PANC	higher in PANC
mmu-miR-466i-5p	ENSMUST00000152907	H6pd	108.75	72.3333	-0.588283	0.00733714	1.47618	3.68985	1.3217	3.62645e-07	lower in PANC	higher in PANC
mmu-miR-466i-5p	ENSMUST00000084117	H6pd	108.75	72.3333	-0.588283	0.00733714	48.6539	115.699	1.24974	0.00084494	lower in PANC	higher in PANC
mmu-miR-466i-5p	ENSMUST00000098816	Slc7a2	108.75	72.3333	-0.588283	0.00733714	0.453925	2.17128	2.25802	0.00316224	lower in PANC	higher in PANC
mmu-miR-466i-5p	ENSMUST00000134306	Mettl20	108.75	72.3333	-0.588283	0.00733714	0.4025	1.37215	1.76938	0.0302981	lower in PANC	higher in PANC
mmu-miR-466i-5p	ENSMUST00000050952	Stbd1	108.75	72.3333	-0.588283	0.00733714	2.33798	10.2862	2.13738	0.001848	lower in PANC	higher in PANC
mmu-miR-466i-5p	ENSMUST00000228216	Klf12	108.75	72.3333	-0.588283	0.00733714	0.595975	1.2683	1.08957	0.00430767	lower in PANC	higher in PANC
mmu-miR-669b-5p	ENSMUST00000000369	Rem1	772	530.667	-0.540795	0.0266733	3.30685	16.5222	2.32088	4.04095e-05	lower in PANC	higher in PANC
mmu-miR-669b-5p	ENSMUST00000139370	Rem1	772	530.667	-0.540795	0.0266733	0.3796	1.25527	1.72545	0.0301342	lower in PANC	higher in PANC
mmu-miR-669b-5p	ENSMUST00000033952	Sfrp1	772	530.667	-0.540795	0.0266733	12.7427	26.5162	1.05721	0.0384783	lower in PANC	higher in PANC
mmu-miR-669b-5p	ENSMUST00000187311	Nav1	772	530.667	-0.540795	0.0266733	0.37945	1.0931	1.52644	0.0110511	lower in PANC	higher in PANC
mmu-miR-669b-5p	ENSMUST00000171041	Derl2	772	530.667	-0.540795	0.0266733	7.4737	17.9887	1.2672	0.0223823	lower in PANC	higher in PANC
mmu-miR-669b-5p	ENSMUST00000125192	Atxn7l1	772	530.667	-0.540795	0.0266733	0.4553	1.54723	1.76479	0.0479358	lower in PANC	higher in PANC
mmu-miR-669b-5p	ENSMUST00000157041	Hif1a	772	530.667	-0.540795	0.0266733	0.761	1.56702	1.04206	0.029416	lower in PANC	higher in PANC
mmu-miR-669b-5p	ENSMUST00000141605	Hivep3	772	530.667	-0.540795	0.0266733	0.365775	1.89037	2.36964	0.00589081	lower in PANC	higher in PANC
mmu-miR-669b-5p	ENSMUST00000194224	Usp4	772	530.667	-0.540795	0.0266733	0.663175	2.43665	1.87744	0.0368749	lower in PANC	higher in PANC
mmu-miR-669b-5p	ENSMUST00000103122	Tgm2	772	530.667	-0.540795	0.0266733	0.803625	9.9461	3.62954	0.00432264	lower in PANC	higher in PANC
mmu-miR-669b-5p	ENSMUST00000043059	Sema7a	772	530.667	-0.540795	0.0266733	23.6425	51.9719	1.13635	0.0139392	lower in PANC	higher in PANC
mmu-miR-669b-5p	ENSMUST00000054050	Gimap9	772	530.667	-0.540795	0.0266733	0.69805	1.90407	1.44769	0.010823	lower in PANC	higher in PANC
mmu-miR-669b-5p	ENSMUST00000099676	AW112010	772	530.667	-0.540795	0.0266733	1.09015	2.6827	1.29916	0.0218094	lower in PANC	higher in PANC
mmu-miR-7a-5p	ENSMUST00000135078	Ddr1	11364.5	7838.67	-0.535854	0.0466663	0.328675	1.14575	1.80156	0.0195046	lower in PANC	higher in PANC
mmu-miR-7a-5p	ENSMUST00000193373	Angptl2	11364.5	7838.67	-0.535854	0.0466663	3.04325	8.63263	1.50419	0.0232091	lower in PANC	higher in PANC
mmu-miR-7a-5p	ENSMUST00000143252	Angptl2	11364.5	7838.67	-0.535854	0.0466663	1.4842	3.71612	1.32411	0.0120306	lower in PANC	higher in PANC
mmu-miR-7a-5p	ENSMUST00000004208	Angptl2	11364.5	7838.67	-0.535854	0.0466663	126.044	272.169	1.11057	1.57366e-05	lower in PANC	higher in PANC
mmu-miR-7a-5p	ENSMUST00000082432	Dio2	11364.5	7838.67	-0.535854	0.0466663	0.339725	8.2756	4.60642	0.000123884	lower in PANC	higher in PANC
mmu-miR-7a-5p	ENSMUST00000167006	Pttg1ip	11364.5	7838.67	-0.535854	0.0466663	0.787475	1.77052	1.16887	0.00920867	lower in PANC	higher in PANC
mmu-miR-7a-5p	ENSMUST00000187311	Nav1	11364.5	7838.67	-0.535854	0.0466663	0.37945	1.0931	1.52644	0.0110511	lower in PANC	higher in PANC
mmu-miR-7a-5p	ENSMUST00000069385	Dbndd2	11364.5	7838.67	-0.535854	0.0466663	0.5761	1.36033	1.23956	0.0489562	lower in PANC	higher in PANC
mmu-miR-7a-5p	ENSMUST00000131911	Ncor1	11364.5	7838.67	-0.535854	0.0466663	0.551175	1.3321	1.27312	0.0146766	lower in PANC	higher in PANC
mmu-miR-7a-5p	ENSMUST00000114464	Slc6a8	11364.5	7838.67	-0.535854	0.0466663	4.6478	17.0088	1.87166	0.0396229	lower in PANC	higher in PANC
mmu-miR-7a-5p	ENSMUST00000172070	Socs2	11364.5	7838.67	-0.535854	0.0466663	5.39297	39.4227	2.86987	0.0103461	lower in PANC	higher in PANC
mmu-miR-7a-5p	ENSMUST00000170690	Socs2	11364.5	7838.67	-0.535854	0.0466663	4.8226	16.6576	1.7883	0.0208029	lower in PANC	higher in PANC
mmu-miR-7a-5p	ENSMUST00000139210	Socs2	11364.5	7838.67	-0.535854	0.0466663	0.544525	1.5021	1.46391	0.0214146	lower in PANC	higher in PANC
mmu-miR-7a-5p	ENSMUST00000145847	Socs2	11364.5	7838.67	-0.535854	0.0466663	2.08513	4.20338	1.01141	0.0208035	lower in PANC	higher in PANC
mmu-miR-7a-5p	ENSMUST00000020308	Ddit4	11364.5	7838.67	-0.535854	0.0466663	16.7508	49.2164	1.5549	0.00907431	lower in PANC	higher in PANC
mmu-miR-7a-5p	ENSMUST00000020734	Eif4enif1	11364.5	7838.67	-0.535854	0.0466663	3.75275	17.6312	2.23211	0.0297897	lower in PANC	higher in PANC
mmu-miR-7a-5p	ENSMUST00000125192	Atxn7l1	11364.5	7838.67	-0.535854	0.0466663	0.4553	1.54723	1.76479	0.0479358	lower in PANC	higher in PANC
mmu-miR-7a-5p	ENSMUST00000157041	Hif1a	11364.5	7838.67	-0.535854	0.0466663	0.761	1.56702	1.04206	0.029416	lower in PANC	higher in PANC
mmu-miR-7a-5p	ENSMUST00000050544	Has2	11364.5	7838.67	-0.535854	0.0466663	10.4533	21.5907	1.04646	0.0470759	lower in PANC	higher in PANC
mmu-miR-7a-5p	ENSMUST00000124243	Tfrc	11364.5	7838.67	-0.535854	0.0466663	0.51005	1.13732	1.15693	0.0247315	lower in PANC	higher in PANC
mmu-miR-7a-5p	ENSMUST00000023673	Runx1	11364.5	7838.67	-0.535854	0.0466663	2.1798	5.4314	1.31713	0.00785505	lower in PANC	higher in PANC
mmu-miR-7a-5p	ENSMUST00000163764	Jade1	11364.5	7838.67	-0.535854	0.0466663	4.15153	12.4255	1.5816	0.0211443	lower in PANC	higher in PANC
mmu-miR-7a-5p	ENSMUST00000103238	Sema6d	11364.5	7838.67	-0.535854	0.0466663	0.9111	5.50165	2.59418	0.000746192	lower in PANC	higher in PANC
mmu-miR-7a-5p	ENSMUST00000103240	Sema6d	11364.5	7838.67	-0.535854	0.0466663	0.741725	2.51808	1.76336	0.0242071	lower in PANC	higher in PANC
mmu-miR-7a-5p	ENSMUST00000118470	Skil	11364.5	7838.67	-0.535854	0.0466663	0.32005	1.02232	1.67548	0.0246939	lower in PANC	higher in PANC
mmu-miR-7a-5p	ENSMUST00000173662	Ptprd	11364.5	7838.67	-0.535854	0.0466663	0.542925	1.20663	1.15215	0.0392952	lower in PANC	higher in PANC
mmu-miR-7a-5p	ENSMUST00000097950	Pde4b	11364.5	7838.67	-0.535854	0.0466663	1.09345	4.11965	1.91363	0.00528065	lower in PANC	higher in PANC
mmu-miR-7a-5p	ENSMUST00000105845	Ephb2	11364.5	7838.67	-0.535854	0.0466663	0.690275	5.7875	3.0677	0.00130171	lower in PANC	higher in PANC
mmu-miR-7a-5p	ENSMUST00000153394	H6pd	11364.5	7838.67	-0.535854	0.0466663	1.77907	5.34053	1.58585	0.0159738	lower in PANC	higher in PANC
mmu-miR-7a-5p	ENSMUST00000152907	H6pd	11364.5	7838.67	-0.535854	0.0466663	1.47618	3.68985	1.3217	3.62645e-07	lower in PANC	higher in PANC
mmu-miR-7a-5p	ENSMUST00000084117	H6pd	11364.5	7838.67	-0.535854	0.0466663	48.6539	115.699	1.24974	0.00084494	lower in PANC	higher in PANC
mmu-miR-7a-5p	ENSMUST00000037370	Sorcs2	11364.5	7838.67	-0.535854	0.0466663	0.22875	2.48075	3.43893	1.76568e-06	lower in PANC	higher in PANC
mmu-miR-7a-5p	ENSMUST00000135801	Coq2	11364.5	7838.67	-0.535854	0.0466663	0.632	1.31638	1.05857	0.0471133	lower in PANC	higher in PANC
mmu-miR-7a-5p	ENSMUST00000198017	Fscn1	11364.5	7838.67	-0.535854	0.0466663	71.5905	157.892	1.1411	0.0389666	lower in PANC	higher in PANC
mmu-miR-7a-5p	ENSMUST00000004097	Cux1	11364.5	7838.67	-0.535854	0.0466663	0.7343	1.87122	1.34954	0.0130191	lower in PANC	higher in PANC
mmu-miR-7a-5p	ENSMUST00000176216	Cux1	11364.5	7838.67	-0.535854	0.0466663	5.87643	14.8661	1.33901	1.39593e-05	lower in PANC	higher in PANC
mmu-miR-7a-5p	ENSMUST00000033036	Dkk3	11364.5	7838.67	-0.535854	0.0466663	3.05737	8.98955	1.55596	0.0130493	lower in PANC	higher in PANC
mmu-miR-7a-5p	ENSMUST00000207549	Tacc2	11364.5	7838.67	-0.535854	0.0466663	1.39415	3.39595	1.28443	0.0451499	lower in PANC	higher in PANC
mmu-miR-7a-5p	ENSMUST00000033463	Slc9a9	11364.5	7838.67	-0.535854	0.0466663	0.873225	1.7827	1.02964	0.0006345	lower in PANC	higher in PANC
mmu-miR-7a-5p	ENSMUST00000125466	Plekha2	11364.5	7838.67	-0.535854	0.0466663	0.392975	1.0907	1.47274	0.0473754	lower in PANC	higher in PANC
mmu-miR-7a-5p	ENSMUST00000128715	Plekha2	11364.5	7838.67	-0.535854	0.0466663	7.60158	19.6129	1.36743	0.0012508	lower in PANC	higher in PANC
mmu-miR-7a-5p	ENSMUST00000098816	Slc7a2	11364.5	7838.67	-0.535854	0.0466663	0.453925	2.17128	2.25802	0.00316224	lower in PANC	higher in PANC
mmu-miR-7a-5p	ENSMUST00000172356	Thsd7a	11364.5	7838.67	-0.535854	0.0466663	1.52903	3.48163	1.18715	0.000190901	lower in PANC	higher in PANC
mmu-miR-7a-5p	ENSMUST00000209481	Inppl1	11364.5	7838.67	-0.535854	0.0466663	0.71785	1.5323	1.09394	0.0122552	lower in PANC	higher in PANC
mmu-miR-7a-5p	ENSMUST00000035661	Cspg4	11364.5	7838.67	-0.535854	0.0466663	0.44865	3.82518	3.09186	0.000177784	lower in PANC	higher in PANC
mmu-miR-7a-5p	ENSMUST00000131003	Phldb2	11364.5	7838.67	-0.535854	0.0466663	8.63912	24.7199	1.51671	0.00874987	lower in PANC	higher in PANC
mmu-miR-7a-5p	ENSMUST00000125433	Phldb2	11364.5	7838.67	-0.535854	0.0466663	0.448525	1.1675	1.38016	0.0376972	lower in PANC	higher in PANC
mmu-miR-7a-5p	ENSMUST00000031750	Arhgef5	11364.5	7838.67	-0.535854	0.0466663	0.378075	2.39052	2.66058	5.65725e-06	lower in PANC	higher in PANC
mmu-miR-7a-5p	ENSMUST00000174595	Agpat1	11364.5	7838.67	-0.535854	0.0466663	6.48053	54.9885	3.08495	0.00354013	lower in PANC	higher in PANC
mmu-miR-7a-5p	ENSMUST00000199041	Rnf13	11364.5	7838.67	-0.535854	0.0466663	3.9411	9.18045	1.21997	0.00980745	lower in PANC	higher in PANC
mmu-miR-7a-5p	ENSMUST00000040523	Adamts2	11364.5	7838.67	-0.535854	0.0466663	19.0379	44.5427	1.22631	0.00679115	lower in PANC	higher in PANC
mmu-miR-7a-5p	ENSMUST00000105520	Enpp1	11364.5	7838.67	-0.535854	0.0466663	1.67677	5.0582	1.59293	0.00292175	lower in PANC	higher in PANC
mmu-miR-7a-5p	ENSMUST00000040275	Sobp	11364.5	7838.67	-0.535854	0.0466663	1.43035	2.9539	1.04625	0.000622532	lower in PANC	higher in PANC
mmu-miR-7a-5p	ENSMUST00000173406	Trp53inp2	11364.5	7838.67	-0.535854	0.0466663	0.59665	1.934	1.69663	2.78878e-05	lower in PANC	higher in PANC
mmu-miR-7a-5p	ENSMUST00000134218	Trp53inp2	11364.5	7838.67	-0.535854	0.0466663	3.56027	8.61725	1.27524	0.0223375	lower in PANC	higher in PANC
mmu-miR-7a-5p	ENSMUST00000043237	Trp53inp2	11364.5	7838.67	-0.535854	0.0466663	37.675	77.8258	1.04664	0.00268825	lower in PANC	higher in PANC
mmu-miR-7a-5p	ENSMUST00000174685	Trp53inp2	11364.5	7838.67	-0.535854	0.0466663	1.51063	3.04093	1.00936	0.025365	lower in PANC	higher in PANC
mmu-miR-7a-5p	ENSMUST00000165201	Trps1	11364.5	7838.67	-0.535854	0.0466663	0.209575	1.04222	2.31413	0.0168143	lower in PANC	higher in PANC
mmu-miR-7a-5p	ENSMUST00000111773	Rbms3	11364.5	7838.67	-0.535854	0.0466663	4.57737	9.26833	1.01779	0.000111499	lower in PANC	higher in PANC
mmu-miR-7a-5p	ENSMUST00000047936	Cmklr1	11364.5	7838.67	-0.535854	0.0466663	3.46937	8.8715	1.3545	0.00373806	lower in PANC	higher in PANC
mmu-miR-7a-5p	ENSMUST00000130360	Synpo	11364.5	7838.67	-0.535854	0.0466663	0.48915	1.85027	1.91939	0.00795297	lower in PANC	higher in PANC
mmu-miR-7a-5p	ENSMUST00000127837	Ankrd50	11364.5	7838.67	-0.535854	0.0466663	1.0275	3.0232	1.55694	0.0111399	lower in PANC	higher in PANC
mmu-miR-7a-5p	ENSMUST00000156038	Ankrd50	11364.5	7838.67	-0.535854	0.0466663	8.15043	16.4027	1.00898	0.0002476	lower in PANC	higher in PANC
mmu-miR-7a-5p	ENSMUST00000123308	Dmd	11364.5	7838.67	-0.535854	0.0466663	0.477875	1.144	1.25938	0.00271703	lower in PANC	higher in PANC
mmu-miR-7a-5p	ENSMUST00000052602	C77080	11364.5	7838.67	-0.535854	0.0466663	1.4862	7.7173	2.37647	0.00710746	lower in PANC	higher in PANC
mmu-miR-7a-5p	ENSMUST00000092143	Msrb3	11364.5	7838.67	-0.535854	0.0466663	13.4705	27.6963	1.03989	0.00380799	lower in PANC	higher in PANC
mmu-miR-7a-5p	ENSMUST00000161701	Pcdh1	11364.5	7838.67	-0.535854	0.0466663	1.74	5.29135	1.60455	0.00909845	lower in PANC	higher in PANC
mmu-miR-7a-5p	ENSMUST00000160721	Pcdh1	11364.5	7838.67	-0.535854	0.0466663	0.585675	1.29097	1.14029	0.0150641	lower in PANC	higher in PANC
mmu-miR-7a-5p	ENSMUST00000202474	Tcf4	11364.5	7838.67	-0.535854	0.0466663	2.92172	6.2456	1.09602	0.0429729	lower in PANC	higher in PANC
mmu-miR-7a-5p	ENSMUST00000143445	Whsc1l1	11364.5	7838.67	-0.535854	0.0466663	2.14257	4.79265	1.16148	0.00516706	lower in PANC	higher in PANC
mmu-miR-7a-5p	ENSMUST00000172065	Tead1	11364.5	7838.67	-0.535854	0.0466663	0.949425	2.48378	1.38741	0.0046201	lower in PANC	higher in PANC
mmu-miR-7a-5p	ENSMUST00000127713	Spop	11364.5	7838.67	-0.535854	0.0466663	0.902	2.11178	1.22726	0.0172337	lower in PANC	higher in PANC
mmu-miR-7a-5p	ENSMUST00000065987	Abat	11364.5	7838.67	-0.535854	0.0466663	1.24497	2.58867	1.0561	0.000815749	lower in PANC	higher in PANC
mmu-miR-7a-5p	ENSMUST00000097822	Ubr4	11364.5	7838.67	-0.535854	0.0466663	3.7132	11.5783	1.64069	6.39375e-05	lower in PANC	higher in PANC
mmu-miR-7a-5p	ENSMUST00000097425	Fndc1	11364.5	7838.67	-0.535854	0.0466663	0.7069	2.9507	2.06148	0.00113442	lower in PANC	higher in PANC
mmu-miR-7a-5p	ENSMUST00000152782	Heg1	11364.5	7838.67	-0.535854	0.0466663	2.09877	12.8263	2.61149	0.000288622	lower in PANC	higher in PANC
mmu-miR-7a-5p	ENSMUST00000232568	Heg1	11364.5	7838.67	-0.535854	0.0466663	5.40745	14.0433	1.37686	0.0308139	lower in PANC	higher in PANC
mmu-miR-7a-5p	ENSMUST00000123080	St6galnac4	11364.5	7838.67	-0.535854	0.0466663	2.09645	4.27145	1.02678	0.00225177	lower in PANC	higher in PANC
